# Supplementary material for: Next Gen Pop Gen: implementing a high-throughput approach to population genetics in boarfish (Capros aper)
Source: R Soc Open Sci. 2016 Dec 14;3(12):160651. doi: 10.1098/rsos.160651 (PMC5210689; doi:10.1098/rsos.160651)
Supplement: ESM_Tables.xlsx Extra Supplementary tables for Farrell et al._Next Gen Pop Gen [file rsos160651supp1.xlsx]

## Sheet: ESM Table 1
		ESM Table 1. The ninety-six 11 bp barcodes with CAG and M13 universal tails used for combinatorial barcoding of individual samples.
		BarcodeName	Barcode and universal tail (5'-3')
		CAG_01	AGCGAACCTGTCAGTCGGGCGTCATCA
		CAG_02	GAGAGTCCACTCAGTCGGGCGTCATCA
		CAG_03	GCTCACAATGTCAGTCGGGCGTCATCA
		CAG_04	CGGTTCACATACAGTCGGGCGTCATCA
		CAG_05	GCTATATCCAGCAGTCGGGCGTCATCA
		CAG_06	GTCTTCAGCAACAGTCGGGCGTCATCA
		CAG_07	GCTCCTTAGAACAGTCGGGCGTCATCA
		CAG_08	CCTAGTAAGCTCAGTCGGGCGTCATCA
		CAG_09	CTAGGATCACTCAGTCGGGCGTCATCA
		CAG_10	TGAACTAGCGTCAGTCGGGCGTCATCA
		CAG_11	TATTCAGCGGACAGTCGGGCGTCATCA
		CAG_12	GCGTCCATGAACAGTCGGGCGTCATCA
		CAG_13	GTAACGGCTCTCAGTCGGGCGTCATCA
		CAG_14	CCATGCTTAGACAGTCGGGCGTCATCA
		CAG_15	TTAGAGCCATGCAGTCGGGCGTCATCA
		CAG_16	AGTGGCACTATCAGTCGGGCGTCATCA
		CAG_17	CCAGAAGTGTTCAGTCGGGCGTCATCA
		CAG_18	CTACTAGCGGTCAGTCGGGCGTCATCA
		CAG_19	GTGAGTCATACCAGTCGGGCGTCATCA
		CAG_20	TGGTCCTACAACAGTCGGGCGTCATCA
		CAG_21	GAGCCATCTGTCAGTCGGGCGTCATCA
		CAG_22	CAGCTGGTTCACAGTCGGGCGTCATCA
		CAG_23	ACATGTCACGTCAGTCGGGCGTCATCA
		CAG_24	ACGCAATGTCTCAGTCGGGCGTCATCA
		CAG_25	TAGAGCTGCCACAGTCGGGCGTCATCA
		CAG_26	CTGCATACTGACAGTCGGGCGTCATCA
		CAG_27	GCACCTGTTGACAGTCGGGCGTCATCA
		CAG_28	ACTAGTTGGACCAGTCGGGCGTCATCA
		CAG_29	GCATTACTGGACAGTCGGGCGTCATCA
		CAG_30	GCTATGGAACTCAGTCGGGCGTCATCA
		CAG_31	GATTGTGCAACCAGTCGGGCGTCATCA
		CAG_32	AGCCTCATGATCAGTCGGGCGTCATCA
		CAG_33	AACTCCTGTGGCAGTCGGGCGTCATCA
		CAG_34	TAGAAGGCTCCCAGTCGGGCGTCATCA
		CAG_35	GGCCTATAAGTCAGTCGGGCGTCATCA
		CAG_36	GTAGCACTCATCAGTCGGGCGTCATCA
		CAG_37	CTAAGACGTCGCAGTCGGGCGTCATCA
		CAG_38	CGTGCACAATTCAGTCGGGCGTCATCA
		CAG_39	ATGCGAGACTTCAGTCGGGCGTCATCA
		CAG_40	TAGTAGCACCTCAGTCGGGCGTCATCA
		CAG_41	ACCAGTGACTCCAGTCGGGCGTCATCA
		CAG_42	AGTCGTGCACACAGTCGGGCGTCATCA
		CAG_43	AGTTACGAGCTCAGTCGGGCGTCATCA
		CAG_44	ATGATGAGCCTCAGTCGGGCGTCATCA
		CAG_45	TGTGCGATAACCAGTCGGGCGTCATCA
		CAG_46	GTCACGGACATCAGTCGGGCGTCATCA
		CAG_47	CATACCGTGAGCAGTCGGGCGTCATCA
		CAG_48	GACATTGTCACCAGTCGGGCGTCATCA
		M13_01	TTACCGACGAGGGAAACAGCTATGACCAT
		M13_02	ATTGGACACGCGGAAACAGCTATGACCAT
		M13_03	TCGCATGGATAGGAAACAGCTATGACCAT
		M13_04	AGCTTCGACAGGGAAACAGCTATGACCAT
		M13_05	GTCAGCCGTTAGGAAACAGCTATGACCAT
		M13_06	TCCAGATAGCGGGAAACAGCTATGACCAT
		M13_07	TTGACGACATCGGAAACAGCTATGACCAT
		M13_08	CTTAGAACGTGGGAAACAGCTATGACCAT
		M13_09	TAGACACCGTGGGAAACAGCTATGACCAT
		M13_10	TAAGTCGGCCTGGAAACAGCTATGACCAT
		M13_11	TTGCAAGTACCGGAAACAGCTATGACCAT
		M13_12	CTTGTGCGACAGGAAACAGCTATGACCAT
		M13_13	ACGTGCCTTAGGGAAACAGCTATGACCAT
		M13_14	TAATCGGTGCCGGAAACAGCTATGACCAT
		M13_15	CGTAAGATGCCGGAAACAGCTATGACCAT
		M13_16	CTGTTACAGCGGGAAACAGCTATGACCAT
		M13_17	ACGATCATCTGGGAAACAGCTATGACCAT
		M13_18	GTACGCACAGTGGAAACAGCTATGACCAT
		M13_19	ATAAGGTCGCCGGAAACAGCTATGACCAT
		M13_20	TAGCGTTCCAGGGAAACAGCTATGACCAT
		M13_21	CGTCCGTATGAGGAAACAGCTATGACCAT
		M13_22	GATACGTTCGCGGAAACAGCTATGACCAT
		M13_23	TTAAGCGCCTGGGAAACAGCTATGACCAT
		M13_24	CCTGCGAAGTAGGAAACAGCTATGACCAT
		M13_25	TTGTAGCCGACGGAAACAGCTATGACCAT
		M13_26	TCTGTAGAGCCGGAAACAGCTATGACCAT
		M13_27	CTATTAAGCGGGGAAACAGCTATGACCAT
		M13_28	CTCTGAGGTAAGGAAACAGCTATGACCAT
		M13_29	CAGGATTCGTAGGAAACAGCTATGACCAT
		M13_30	TCACTGCTAGGGGAAACAGCTATGACCAT
		M13_31	ATTCTGCCGAAGGAAACAGCTATGACCAT
		M13_32	TACACGCTGATGGAAACAGCTATGACCAT
		M13_33	TGCATACACTGGGAAACAGCTATGACCAT
		M13_34	GCTCGAAGATTGGAAACAGCTATGACCAT
		M13_35	AGACGTTGCTAGGAAACAGCTATGACCAT
		M13_36	GGTAACCTCTGGGAAACAGCTATGACCAT
		M13_37	GACTTCATGCGGGAAACAGCTATGACCAT
		M13_38	TAAGGCATCGCGGAAACAGCTATGACCAT
		M13_39	TTCGCAGATACGGAAACAGCTATGACCAT
		M13_40	CTCATGGTAGCGGAAACAGCTATGACCAT
		M13_41	GCGGACTATTCGGAAACAGCTATGACCAT
		M13_42	ATCGCTTAAGGGGAAACAGCTATGACCAT
		M13_43	TCAGGACGTATGGAAACAGCTATGACCAT
		M13_44	GACTAGTCAGCGGAAACAGCTATGACCAT
		M13_45	GGATACTCGCAGGAAACAGCTATGACCAT
		M13_46	CCGACATTGTAGGAAACAGCTATGACCAT
		M13_47	CCGTCAAGATGGGAAACAGCTATGACCAT
		M13_48	GATGTTCGCTAGGAAACAGCTATGACCAT

## Sheet: ESM Table 2
	ESM Table 2. The 85 microsatellite loci developed and used to screen the 960 boarfish samples. The assigned multiplex number and universal tail are also indicated.
	Locus	Repeat	Multiplex #	Microsat	Primer F (5'-3')	Universal tail+Primer F (5'-3')	Primer R (5'-3')	Universal tail+Primer R (5'-3')	Status
	BOF101	(CA)8	1	1	CATTTCTCCGCTCTTGTGGC	CAGTCGGGCGTCATCACATTTCTCCGCTCTTGTGGC	CACGTTGAGGCACGTTGTTG	GGAAACAGCTATGACCATCACGTTGAGGCACGTTGTTG	Stutter
	BOF102	(GT)11	1	2	ACAGCATGTACGCAGGGAAA	GGAAACAGCTATGACCATACAGCATGTACGCAGGGAAA	ACCTTGAGAATGTGGCTGCA	CAGTCGGGCGTCATCAACCTTGAGAATGTGGCTGCA	Genotyped
	BOF103	(CA)7	1	3	TCGGTCATTCGGTCTGCAAA	CAGTCGGGCGTCATCATCGGTCATTCGGTCTGCAAA	CACAAACATATTCACAAACTGAGT	GGAAACAGCTATGACCATCACAAACATATTCACAAACTGAGT	Not Polymorphic
	BOF104	(AC)8	1	4	GAGTGTGTCTGAGCAGGTCC	GGAAACAGCTATGACCATGAGTGTGTCTGAGCAGGTCC	CTGTGGTTGAGTGGAGCAGT	CAGTCGGGCGTCATCACTGTGGTTGAGTGGAGCAGT	Genotyped
	BOF105	(GT)7	1	5	TGTTTTCACACCTCGTGCATG	CAGTCGGGCGTCATCATGTTTTCACACCTCGTGCATG	ACAATCTCTGAGGGTTGTGCT	GGAAACAGCTATGACCATACAATCTCTGAGGGTTGTGCT	Not Polymorphic
	BOF106	(GT)10	1	6	AAACATCACCCTCTGCTGCA	CAGTCGGGCGTCATCAAAACATCACCCTCTGCTGCA	ACGCTCTGTCTCTCGCTTTC	GGAAACAGCTATGACCATACGCTCTGTCTCTCGCTTTC	Genotyped
	BOF107	(TA)6	1	7	AAAAAGACCTGGCCCTGCTG	CAGTCGGGCGTCATCAAAAAAGACCTGGCCCTGCTG	ACATAAGGTGTGGTCCGCTG	GGAAACAGCTATGACCATACATAAGGTGTGGTCCGCTG	Not Polymorphic
	BOF108	(AC)8	1	8	GACAAGGTGAAGGTGGAGGG	CAGTCGGGCGTCATCAGACAAGGTGAAGGTGGAGGG	AGGGTGCATTCTTGTGAGGT	GGAAACAGCTATGACCATAGGGTGCATTCTTGTGAGGT	Stutter
	BOF109	(AC)14	1	9	ACACCCTGTTACAGCAACCC	CAGTCGGGCGTCATCAACACCCTGTTACAGCAACCC	CGCCGCTTTTCGTGTGTTAT	GGAAACAGCTATGACCATCGCCGCTTTTCGTGTGTTAT	Genotyped
	BOF110	(AC)7	1	10	TCACACAAAACCTTCGGGGA	CAGTCGGGCGTCATCATCACACAAAACCTTCGGGGA	CATCCATCTCTGCCTCCGTC	GGAAACAGCTATGACCATCATCCATCTCTGCCTCCGTC	Genotyped
	BOF111	(TG)6	1	11	GGTGCCGGTGGTAAACAGTA	CAGTCGGGCGTCATCAGGTGCCGGTGGTAAACAGTA	GCTCAGTCTCATGCCACGAT	GGAAACAGCTATGACCATGCTCAGTCTCATGCCACGAT	Genotyped
	BOF112	(AC)7	1	12	CAAACCTTGGTTCAGCCTGC	CAGTCGGGCGTCATCACAAACCTTGGTTCAGCCTGC	CATGTGCGTGCGAGTGTTAC	GGAAACAGCTATGACCATCATGTGCGTGCGAGTGTTAC	Genotyped
	BOF113	(CT)8	1	13	TGGGTGGTGCTGTGAAGTAC	CAGTCGGGCGTCATCATGGGTGGTGCTGTGAAGTAC	AGCGTCGTCATGGGAACTTT	GGAAACAGCTATGACCATAGCGTCGTCATGGGAACTTT	Stutter
	BOF114	(AC)10	1	14	GCGACCTTTTCCGCTTGATAC	GGAAACAGCTATGACCATGCGACCTTTTCCGCTTGATAC	TTGAGATTGGGATGGCTGCA	CAGTCGGGCGTCATCATTGAGATTGGGATGGCTGCA	Genotyped
	BOF115	(AG)6	1	15	GAGGAGAAGAGCTGGCAGTG	CAGTCGGGCGTCATCAGAGGAGAAGAGCTGGCAGTG	CTAGTGAGCGCCAGAGTGAC	GGAAACAGCTATGACCATCTAGTGAGCGCCAGAGTGAC	Not Polymorphic
	BOF116	(CT)9	1	16	AGCGACGTTTATGGCTCACA	CAGTCGGGCGTCATCAAGCGACGTTTATGGCTCACA	TGTGCTGTGCATTGTGCTTT	GGAAACAGCTATGACCATTGTGCTGTGCATTGTGCTTT	Genotyped
	BOF117	(GT)11	1	17	AACCCCGCCATTACACTTCA	GGAAACAGCTATGACCATAACCCCGCCATTACACTTCA	CTTTGTGCGGAGTGGACTGA	CAGTCGGGCGTCATCACTTTGTGCGGAGTGGACTGA	Genotyped
	BOF201	(GT)19	2	1	GGAGAGGTGAATGTACCGCA	CAGTCGGGCGTCATCAGGAGAGGTGAATGTACCGCA	TTCTTGTCCGCACAACCCAT	GGAAACAGCTATGACCATTTCTTGTCCGCACAACCCAT	No Amplification
	BOF202	(AG)13	2	2	GCACTGAGGAGGAAAGGGAG	CAGTCGGGCGTCATCAGCACTGAGGAGGAAAGGGAG	TCAAGAGGGGAAGCCACAAC	GGAAACAGCTATGACCATTCAAGAGGGGAAGCCACAAC	Genotyped
	BOF203	(CT)6	2	3	TGTACCTCACCCCAGACCAC	CAGTCGGGCGTCATCATGTACCTCACCCCAGACCAC	AAATAAGAGGGGCGTGGTGG	GGAAACAGCTATGACCATAAATAAGAGGGGCGTGGTGG	Not Polymorphic
	BOF204	(AC)13	2	4	ACTGACTGGAGGGGAAGGTA	CAGTCGGGCGTCATCAACTGACTGGAGGGGAAGGTA	TCTAGCGAGAAACGGAAGGC	GGAAACAGCTATGACCATTCTAGCGAGAAACGGAAGGC	Stutter
	BOF205	(CA)11	2	5	GGCTGCTGACTTTCACTGGT	CAGTCGGGCGTCATCAGGCTGCTGACTTTCACTGGT	CAGAGCACAGAGAGGGTGTG	GGAAACAGCTATGACCATCAGAGCACAGAGAGGGTGTG	Genotyped
	BOF206	(AT)6	2	6	AAGCTGAAACACTTTAGCAAAG	CAGTCGGGCGTCATCAAAGCTGAAACACTTTAGCAAAG	CTGAGTGCCAGAAAAGCAAGT	GGAAACAGCTATGACCATCTGAGTGCCAGAAAAGCAAGT	Not Polymorphic
	BOF207	(CA)6	2	7	GTTCTCTCTGAAGTGGGGCC	CAGTCGGGCGTCATCAGTTCTCTCTGAAGTGGGGCC	CGCTCCTGTTCACCTGATCA	GGAAACAGCTATGACCATCGCTCCTGTTCACCTGATCA	Genotyped
	BOF208	(GT)6	2	8	TTCATTGACGACCGCTGTGA	GGAAACAGCTATGACCATTTCATTGACGACCGCTGTGA	ACCTGTAGGATGAGACCCACA	CAGTCGGGCGTCATCAACCTGTAGGATGAGACCCACA	Genotyped
	BOF209	(CA)11	2	9	GCAGAGGAGCATGTGTCACA	CAGTCGGGCGTCATCAGCAGAGGAGCATGTGTCACA	AGCAGTGTGCCTTAAACGGA	GGAAACAGCTATGACCATAGCAGTGTGCCTTAAACGGA	Genotyped
	BOF210	(TG)7	2	10	AAGTGGTTAGTGGGTGGCTG	CAGTCGGGCGTCATCAAAGTGGTTAGTGGGTGGCTG	AAACAGCAGAGCGTCCAGTT	GGAAACAGCTATGACCATAAACAGCAGAGCGTCCAGTT	Not Polymorphic
	BOF211	(GA)6	2	11	CGCAGGGAAGACTGAGAGTG	GGAAACAGCTATGACCATCGCAGGGAAGACTGAGAGTG	GCTTTACCCCCATCCCTACG	CAGTCGGGCGTCATCAGCTTTACCCCCATCCCTACG	Genotyped
	BOF212	(TG)9	2	12	CCGCTCAAAATGTTGGAGCA	CAGTCGGGCGTCATCACCGCTCAAAATGTTGGAGCA	CAGCGAAGGGAGAGTCTGTG	GGAAACAGCTATGACCATCAGCGAAGGGAGAGTCTGTG	Genotyped
	BOF213	(TG)11	2	13	GTTCCATCTCCACAACCCCC	CAGTCGGGCGTCATCAGTTCCATCTCCACAACCCCC	GAGGAAAGAGATGAACTGGCA	GGAAACAGCTATGACCATGAGGAAAGAGATGAACTGGCA	Genotyped
	BOF214	(CA)6	2	14	ATGAGTGCTGCTGCCATCTT	CAGTCGGGCGTCATCAATGAGTGCTGCTGCCATCTT	GTGCTTTGGTCCAGAAAATCCC	GGAAACAGCTATGACCATGTGCTTTGGTCCAGAAAATCCC	Genotyped
	BOF215	(GA)8	2	15	CGTCCGAGCATGAGACAGAC	GGAAACAGCTATGACCATCGTCCGAGCATGAGACAGAC	ACACTCAGCTCAGAGGACCA	CAGTCGGGCGTCATCAACACTCAGCTCAGAGGACCA	Stutter
	BOF216	(TC)6	2	16	ATTGATGATGGCGTGGAGGG	GGAAACAGCTATGACCATATTGATGATGGCGTGGAGGG	GAGTGAATCTGCCGGTGTGT	CAGTCGGGCGTCATCAGAGTGAATCTGCCGGTGTGT	Poor amplification/Low read depth
	BOF217	(CT)9	2	17	ACATGAAGACTTTGTTTGCAGCA	CAGTCGGGCGTCATCAACATGAAGACTTTGTTTGCAGCA	AGGGAGATTTGAGGGTTTTGGT	GGAAACAGCTATGACCATAGGGAGATTTGAGGGTTTTGGT	Not Polymorphic
	BOF301	(CT)9	3	1	TTTGTGCTCAACTCCAGGCA	CAGTCGGGCGTCATCATTTGTGCTCAACTCCAGGCA	CGTCCACCCCAAAAGAGAGG	GGAAACAGCTATGACCATCGTCCACCCCAAAAGAGAGG	Poor amplification/Low read depth
	BOF302	(TG)14	3	2	ATGAAACCTCACAGACGGGC	CAGTCGGGCGTCATCAATGAAACCTCACAGACGGGC	GCAGACTTCAGTCCTGCTGT	GGAAACAGCTATGACCATGCAGACTTCAGTCCTGCTGT	Poor amplification/Low read depth
	BOF303	(TC)13	3	3	TGCATGAGCGGCAAATAAAGT	GGAAACAGCTATGACCATTGCATGAGCGGCAAATAAAGT	TCACCTCCTGTTTGAATGCTGT	CAGTCGGGCGTCATCATCACCTCCTGTTTGAATGCTGT	Poor amplification/Low read depth
	BOF304	(GT)10	3	4	CAGCATGTTGAAAGGGTGGC	CAGTCGGGCGTCATCACAGCATGTTGAAAGGGTGGC	CGGGAGCATCAAACGACCTA	GGAAACAGCTATGACCATCGGGAGCATCAAACGACCTA	Genotyped
	BOF305	(TG)6	3	5	GATGGAGTCTCCCAAAGGCC	CAGTCGGGCGTCATCAGATGGAGTCTCCCAAAGGCC	GCAATGCACATCTACAGCGG	GGAAACAGCTATGACCATGCAATGCACATCTACAGCGG	Genotyped
	BOF306	(CT)7	3	6	TGGGTGAAAAGTTTCTGCAAGA	CAGTCGGGCGTCATCATGGGTGAAAAGTTTCTGCAAGA	TGACAGTTTGGTGAACAGATGGA	GGAAACAGCTATGACCATTGACAGTTTGGTGAACAGATGGA	Stutter
	BOF307	(TC)6	3	7	CCCTGTGGTTATGCTTCAGGT	CAGTCGGGCGTCATCACCCTGTGGTTATGCTTCAGGT	ACGACCCTGCATTCAGATGT	GGAAACAGCTATGACCATACGACCCTGCATTCAGATGT	Not Polymorphic
	BOF308	(CA)6	3	8	TCATTCTTCGTGCCATCAGAGT	CAGTCGGGCGTCATCATCATTCTTCGTGCCATCAGAGT	CTTCGGATAGCACTGCACAG	GGAAACAGCTATGACCATCTTCGGATAGCACTGCACAG	Stutter
	BOF309	(TG)10	3	9	TCACGGCTGTCATGTGAACA	CAGTCGGGCGTCATCATCACGGCTGTCATGTGAACA	ACAAGTTGTAATTTGGCACAGCT	GGAAACAGCTATGACCATACAAGTTGTAATTTGGCACAGCT	Genotyped
	BOF310	(GT)6	3	10	CCCAGGCTGGCTTAAGTTGT	CAGTCGGGCGTCATCACCCAGGCTGGCTTAAGTTGT	CATGTGAGCCATGTGCACC	GGAAACAGCTATGACCATCATGTGAGCCATGTGCACC	Stutter
	BOF311	(GT)9	3	11	CCACACCTGTCAGGAGAACC	CAGTCGGGCGTCATCACCACACCTGTCAGGAGAACC	CGCAGATTTGAACGCTCCTG	GGAAACAGCTATGACCATCGCAGATTTGAACGCTCCTG	Genotyped
	BOF312	(GT)10	3	12	CGCACATGTCACAAGGCAAG	GGAAACAGCTATGACCATCGCACATGTCACAAGGCAAG	GGAGCAGGTCAGACACACAA	CAGTCGGGCGTCATCAGGAGCAGGTCAGACACACAA	Genotyped
	BOF313	(CT)7	3	13	CATCAGTCCCCCATCCCAAC	CAGTCGGGCGTCATCACATCAGTCCCCCATCCCAAC	CCTCTCCCCTGGTCTTCTCA	GGAAACAGCTATGACCATCCTCTCCCCTGGTCTTCTCA	Genotyped
	BOF314	(GT)8	3	14	GAGAGACAACAGACGAGGCC	GGAAACAGCTATGACCATGAGAGACAACAGACGAGGCC	AAACCTGGACTTTGAGCCCC	CAGTCGGGCGTCATCAAAACCTGGACTTTGAGCCCC	Genotyped
	BOF315	(TG)7	3	15	TATTTCGGCACCGCAGAGAG	CAGTCGGGCGTCATCATATTTCGGCACCGCAGAGAG	AGTTGTCATCGTTCCACGGT	GGAAACAGCTATGACCATAGTTGTCATCGTTCCACGGT	Genotyped
	BOF316	(AC)14	3	16	CTCGACCCAGCAAGTACCTG	CAGTCGGGCGTCATCACTCGACCCAGCAAGTACCTG	TTGAGACCAGATCCACACGC	GGAAACAGCTATGACCATTTGAGACCAGATCCACACGC	Poor amplification/Low read depth
	BOF317	(GT)14	3	17	TTTGACACCCGCCTCAATCA	GGAAACAGCTATGACCATTTTGACACCCGCCTCAATCA	CAGTTCCACACCATTCCCCA	CAGTCGGGCGTCATCACAGTTCCACACCATTCCCCA	Poor amplification/Low read depth
	BOF401	(AC)7	4	1	TTACTGTACCCTTGCACGCA	CAGTCGGGCGTCATCATTACTGTACCCTTGCACGCA	CGCTCTGTCACTGCCGTATT	GGAAACAGCTATGACCATCGCTCTGTCACTGCCGTATT	Genotyped
	BOF402	(GT)8	4	2	TCCCCAATTAGGTATGAGTGGC	CAGTCGGGCGTCATCATCCCCAATTAGGTATGAGTGGC	TACCTGAGGTCTGTCGCTGA	GGAAACAGCTATGACCATTACCTGAGGTCTGTCGCTGA	Stutter
	BOF403	(GT)7	4	3	GGGGAGGGTCTGCTTAACAC	CAGTCGGGCGTCATCAGGGGAGGGTCTGCTTAACAC	ACTCGACACCAACCATCAGC	GGAAACAGCTATGACCATACTCGACACCAACCATCAGC	Genotyped
	BOF404	(GT)11	4	4	GCTCACTCAGCCAAGACTGA	CAGTCGGGCGTCATCAGCTCACTCAGCCAAGACTGA	CCACCTCGCAGCGATTCTTA	GGAAACAGCTATGACCATCCACCTCGCAGCGATTCTTA	Genotyped
	BOF405	(GT)8	4	5	GCCAGTTTTCAACAACCCCC	GGAAACAGCTATGACCATGCCAGTTTTCAACAACCCCC	GGGTGGATTCTGAGCTGGAC	CAGTCGGGCGTCATCAGGGTGGATTCTGAGCTGGAC	Genotyped
	BOF406	(AC)13	4	6	ACAGCCGTATCCCATGATGC	CAGTCGGGCGTCATCAACAGCCGTATCCCATGATGC	GTCTGAGCAGCCCTTCTCTC	GGAAACAGCTATGACCATGTCTGAGCAGCCCTTCTCTC	Poor amplification/Low read depth
	BOF407	(GA)11	4	7	GAACCTGGACCGAGCTTCAT	CAGTCGGGCGTCATCAGAACCTGGACCGAGCTTCAT	GAGGAGGACGGACAGGATGA	GGAAACAGCTATGACCATGAGGAGGACGGACAGGATGA	Stutter
	BOF408	(GA)7	4	8	TCACGCTCTTCCGCTCATTT	GGAAACAGCTATGACCATTCACGCTCTTCCGCTCATTT	GTTCCGCAGTCAGTTTGCAG	CAGTCGGGCGTCATCAGTTCCGCAGTCAGTTTGCAG	Poor amplification/Low read depth
	BOF409	(TC)15	4	9	GCACAGTTCGGTGGTTTCAG	CAGTCGGGCGTCATCAGCACAGTTCGGTGGTTTCAG	AGGACAGTGGTGAAGAGGGA	GGAAACAGCTATGACCATAGGACAGTGGTGAAGAGGGA	Poor amplification/Low read depth
	BOF410	(TG)15	4	10	CCTCTCAGTCGGACGCTTTT	GGAAACAGCTATGACCATCCTCTCAGTCGGACGCTTTT	AGTCTGATGTTGCGGGGAAA	CAGTCGGGCGTCATCAAGTCTGATGTTGCGGGGAAA	Poor amplification/Low read depth
	BOF411	(AC)10	4	11	CTGCCTCTGCCTTCTCACAA	CAGTCGGGCGTCATCACTGCCTCTGCCTTCTCACAA	TCTTTTAGCTCCGTGTGGGC	GGAAACAGCTATGACCATTCTTTTAGCTCCGTGTGGGC	Genotyped
	BOF412	(GT)9	4	12	CGGCACCTCGTGTAACATGA	CAGTCGGGCGTCATCACGGCACCTCGTGTAACATGA	GCTGTAGCCTGGGAACACAT	GGAAACAGCTATGACCATGCTGTAGCCTGGGAACACAT	Genotyped
	BOF413	(TG)9	4	13	CAGCCCTGAGTGTATGCTCA	CAGTCGGGCGTCATCACAGCCCTGAGTGTATGCTCA	CTGACCATGTGGGGAGACAG	GGAAACAGCTATGACCATCTGACCATGTGGGGAGACAG	Poor amplification/Low read depth
	BOF414	(CA)9	4	14	ACAAAGCCGGGACAATCAGT	CAGTCGGGCGTCATCAACAAAGCCGGGACAATCAGT	TGCGAAGACGTAAGCACCAT	GGAAACAGCTATGACCATTGCGAAGACGTAAGCACCAT	Genotyped
	BOF415	(GA)8	4	15	CAGTACGCTAAGCCTCGGAG	GGAAACAGCTATGACCATCAGTACGCTAAGCCTCGGAG	ACAGATGTTTGACAGGAGCCA	CAGTCGGGCGTCATCAACAGATGTTTGACAGGAGCCA	Stutter
	BOF416	(TG)13	4	16	TTGTTACTGCCAGCATCCGT	CAGTCGGGCGTCATCATTGTTACTGCCAGCATCCGT	GTGTTTGGATGTGTGCCTGC	GGAAACAGCTATGACCATGTGTTTGGATGTGTGCCTGC	Genotyped
	BOF417	(CA)11	4	17	TCTTCAGGAGCAGCATGAGC	GGAAACAGCTATGACCATTCTTCAGGAGCAGCATGAGC	CTCCTGGACTCTGGCTTGTG	CAGTCGGGCGTCATCACTCCTGGACTCTGGCTTGTG	Genotyped
	BOF501	(TG)13	5	1	TGACTGTGTTGATGTATGAGGGT	CAGTCGGGCGTCATCATGACTGTGTTGATGTATGAGGGT	CTGACTCTTCCTCTTCGCTCA	GGAAACAGCTATGACCATCTGACTCTTCCTCTTCGCTCA	Poor amplification/Low read depth
	BOF502	(AC)6	5	2	TCATGGGGGTGTGCTTTTGT	CAGTCGGGCGTCATCATCATGGGGGTGTGCTTTTGT	TGCGTGACTGAGTTCTGACC	GGAAACAGCTATGACCATTGCGTGACTGAGTTCTGACC	Not Polymorphic
	BOF503	(AC)6	5	3	GCACAGGGTTGTCCAGTTCT	CAGTCGGGCGTCATCAGCACAGGGTTGTCCAGTTCT	ACCACTGCTATCCGAAAAGTTCA	GGAAACAGCTATGACCATACCACTGCTATCCGAAAAGTTCA	Not Polymorphic
	BOF504	(TC)8	5	4	ACACACATGCAGATGTCTCCA	CAGTCGGGCGTCATCAACACACATGCAGATGTCTCCA	AGGAAACAGGATGAGAGATGGAG	GGAAACAGCTATGACCATAGGAAACAGGATGAGAGATGGAG	Not Polymorphic
	BOF505	(TA)6	5	5	CTGCCATTGACTCGCCTTTG	CAGTCGGGCGTCATCACTGCCATTGACTCGCCTTTG	ACGGCCATAAAAGAGGACCT	GGAAACAGCTATGACCATACGGCCATAAAAGAGGACCT	Stutter
	BOF506	(TA)8	5	6	TGTGGTTCTGTGCCCTTCAT	CAGTCGGGCGTCATCATGTGGTTCTGTGCCCTTCAT	AGATCTGCCTTCGCCACAAA	GGAAACAGCTATGACCATAGATCTGCCTTCGCCACAAA	Stutter
	BOF507	(GA)6	5	7	GTGAACGAGGGTCCACTGAA	GGAAACAGCTATGACCATGTGAACGAGGGTCCACTGAA	GTCTGCTGTGAGTTACCGCT	CAGTCGGGCGTCATCAGTCTGCTGTGAGTTACCGCT	Genotyped
	BOF508	(GT)21	5	8	ACAGGCACAAGGGGAACAAT	CAGTCGGGCGTCATCAACAGGCACAAGGGGAACAAT	CACGTACTCACACTCATCCCA	GGAAACAGCTATGACCATCACGTACTCACACTCATCCCA	Poor amplification/Low read depth
	BOF509	(CA)11	5	9	TAGTGATCGGTTTGGGACGC	GGAAACAGCTATGACCATTAGTGATCGGTTTGGGACGC	GCAGAAAGAGCATCCTGAGC	CAGTCGGGCGTCATCAGCAGAAAGAGCATCCTGAGC	Poor amplification/Low read depth
	BOF510	(GT)8	5	10	AGCTGTGAAATGGGTCGTCC	CAGTCGGGCGTCATCAAGCTGTGAAATGGGTCGTCC	GTGACGAGTCCTGATGGCAT	GGAAACAGCTATGACCATGTGACGAGTCCTGATGGCAT	Not Polymorphic
	BOF511	(AC)15	5	11	TACAACACACTCCACCTGGC	CAGTCGGGCGTCATCATACAACACACTCCACCTGGC	TCGCCTTCAGAAACCACACA	GGAAACAGCTATGACCATTCGCCTTCAGAAACCACACA	Genotyped
	BOF512	(GT)13	5	12	TGGCGCTTCTACTGCCTTTT	CAGTCGGGCGTCATCATGGCGCTTCTACTGCCTTTT	GCACTCTGCTCCCTGTTCTT	GGAAACAGCTATGACCATGCACTCTGCTCCCTGTTCTT	Genotyped
	BOF513	(TC)6	5	13	TCATCAGTGGCTGAAAGGCT	CAGTCGGGCGTCATCATCATCAGTGGCTGAAAGGCT	CTCATACGCTGCCAAACACG	GGAAACAGCTATGACCATCTCATACGCTGCCAAACACG	Genotyped
	BOF514	(TC)6	5	14	TTCCGCCTCAAAGCTCTCTC	GGAAACAGCTATGACCATTTCCGCCTCAAAGCTCTCTC	ATCAACCACACGGCTTCACT	CAGTCGGGCGTCATCAATCAACCACACGGCTTCACT	Genotyped
	BOF515	(CT)8	5	15	ATACACACATGCACCTCGGT	CAGTCGGGCGTCATCAATACACACATGCACCTCGGT	TTGAGTCATTCGTGTCCCCG	GGAAACAGCTATGACCATTTGAGTCATTCGTGTCCCCG	Genotyped
	BOF516	(AC)14	5	16	CCCAGCGCATACGTCATACT	CAGTCGGGCGTCATCACCCAGCGCATACGTCATACT	CGTGATAAAATCGTGATCGTGA	GGAAACAGCTATGACCATCGTGATAAAATCGTGATCGTGA	Stutter
	BOF517	(TG)6	5	17	GCTTCCTCCACAGATGCTCA	CAGTCGGGCGTCATCAGCTTCCTCCACAGATGCTCA	TGTGTCCACTGAACAGCACA	GGAAACAGCTATGACCATTGTGTCCACTGAACAGCACA	Stutter

## Sheet: ESM Table 3
		ESM Table 3. The number of recovered reads per genotyped locus and per individual specimen.
		Locus	Total no. of reads	Min per individual	Max per individual	Mean per ndividual	No. individuals with <10 reads	%>9	%<10
		BOF102	32692	0	105	34.0542	124	87.0833	12.9167
		BOF104	64795	0	186	67.4948	45	95.3125	4.6875
		BOF106	19489	0	70	20.301	231	75.9375	24.0625
		BOF109	27648	0	86	28.8	159	83.4375	16.5625
		BOF110	48834	0	163	50.8687	64	93.3333	6.66667
		BOF111	55551	0	166	57.8656	62	93.5417	6.45833
		BOF112	32475	0	106	33.8281	137	85.7292	14.2708
		BOF114	47524	0	142	49.5042	82	91.4583	8.54167
		BOF116	30102	0	93	31.3562	147	84.6875	15.3125
		BOF117	54724	2	165	57.0042	51	94.6875	5.3125
		BOF202	24898	0	103	25.9354	174	81.875	18.125
		BOF205	42872	0	126	44.6583	80	91.6667	8.33333
		BOF207	57207	0	188	59.5906	60	93.75	6.25
		BOF208	70759	0	219	73.7073	32	96.6667	3.33333
		BOF209	55764	0	198	58.0875	79	91.7708	8.22917
		BOF211	50515	0	156	52.6198	78	91.875	8.125
		BOF212	44935	0	142	46.8073	75	92.1875	7.8125
		BOF213	51517	0	165	53.6635	64	93.3333	6.66667
		BOF214	49680	0	161	51.75	71	92.6042	7.39583
		BOF304	35499	0	119	36.9781	126	86.875	13.125
		BOF305	70243	3	232	73.1698	29	96.9792	3.02083
		BOF309	24488	0	95	25.5083	214	77.7083	22.2917
		BOF311	67149	2	195	69.9469	33	96.5625	3.4375
		BOF312	28267	0	101	29.4448	138	85.625	14.375
		BOF313	41711	0	122	43.449	91	90.5208	9.47917
		BOF314	31646	0	106	32.9646	131	86.3542	13.6458
		BOF315	77755	2	220	80.9948	29	96.9792	3.02083
		BOF401	79602	0	251	82.9188	31	96.7708	3.22917
		BOF403	49683	0	145	51.7531	70	92.7083	7.29167
		BOF404	46776	0	176	48.725	68	92.9167	7.08333
		BOF405	86627	0	332	90.2365	23	97.6042	2.39583
		BOF411	52636	0	170	54.8292	76	92.0833	7.91667
		BOF412	46854	0	165	48.8062	83	91.3542	8.64583
		BOF414	38215	0	117	39.8073	109	88.6458	11.3542
		BOF416	43728	0	193	45.55	107	88.8542	11.1458
		BOF417	70415	0	227	73.349	37	96.1458	3.85417
		BOF507	70598	0	220	73.5396	24	97.5	2.5
		BOF511	50787	0	202	52.9031	59	93.8542	6.14583
		BOF512	24094	0	105	25.0979	212	77.9167	22.0833
		BOF513	61298	0	205	63.8521	50	94.7917	5.20833
		BOF514	64124	2	207	66.7958	44	95.4167	4.58333
		BOF515	70703	0	223	73.649	33	96.5625	3.4375

## Sheet: ESM Table 4
	ESM Table 4. The number of individuals excluded per sample due to <75% genotyping success.
	Sample	No. individuals excluded	Percentage of loci genotyped
	ALM	1	50%
	AZA	0	-
	BOB1	8	2-74%
	BOB2	4	40-71%
	EIN1	16	0-71%
	EIN2	11	5-74%
	EIS1	9	0-69%
	EIS2	10	2-71%
	EIW1	11	5-62%
	EIW2	10	12-715
	EWS	12	2-725
	MOR	0	-
	MTA	1	74%
	NSA1	5	40-71%
	NSA2	3	64-69%
	PTN1	1	14%
	PTN2	4	48-74%
	PTS1	6	12-74%
	PTS2	1	69%
	TKM	8	21-62%

## Sheet: ESM Table 5
	ESM Table 5. Summary statistics for 42 genotyped microsatellite loci among the 20 boarfish samples.
		Locus
	Sample	BOF102	BOF104	BOF106	BOF109	BOF110	BOF111	BOF112	BOF114	BOF116	BOF117	BOF202	BOF205	BOF207	BOF208	BOF209	BOF211	BOF212	BOF213	BOF214	BOF304	BOF305	BOF309	BOF311	BOF312	BOF313	BOF314	BOF315	BOF401	BOF403	BOF404	BOF405	BOF411	BOF412	BOF414	BOF416	BOF417	BOF507	BOF511	BOF512	BOF513	BOF514	BOF515
	ALM
	n	48	48	37	44	48	48	47	48	44	48	45	48	49	49	49	49	49	48	49	45	49	43	49	45	49	49	49	48	49	48	49	49	49	49	47	49	49	49	36	49	49	49
	a	4	4	6	5	6	3	2	6	9	5	8	6	3	2	9	2	6	7	2	12	2	7	3	7	3	6	3	5	4	5	3	3	7	4	12	8	2	10	5	2	5	3
	Rs	3.63187	3.33333	5.44186	4.73573	5.33004	2.96529	2	5.16719	8.32696	4.65255	7.59773	5.92951	2.65306	2	7.60988	2	5.4129	6.11551	1.99961	10.7175	2	6.47365	3	6.43373	2.98306	5.62895	2.88197	4.62113	3.65178	4.65486	2.61372	2.99961	6.52091	3.88197	11.1124	7.56025	2	7.85693	4.71751	2	4.30612	2.6271
	as	137-149	131-139	136-156	159-175	153-165	171-175	161-163	122-132	163-179	131-139	132-148	134-144	150-154	169-171	145-169	138-140	132-142	146-162	174-176	171-195	147-149	162-173	141-145	140-152	156-160	176-188	119-123	148-160	144-150	132-142	125-129	138-142	166-180	173-181	120-146	115-129	145-147	112-140	139-151	152-154	151-159	134-138
	HE	0.433553	0.446711	0.621992	0.383229	0.512719	0.357237	0.208877	0.503728	0.712382	0.573904	0.836205	0.649342	0.503471	0.403324	0.778245	0.484115	0.467915	0.625877	0.134021	0.717853	0.436987	0.746375	0.63097	0.723596	0.172733	0.740585	0.423312	0.561184	0.348622	0.525219	0.079739	0.569535	0.611614	0.581738	0.696637	0.725857	0.362929	0.475068	0.717136	0.484115	0.493162	0.117189
	HO	0.395833	0.583333	0.621622	0.340909	0.4375	0.354167	0.191489	0.4375	0.704545	0.5	0.8	0.604167	0.44898	0.428571	0.489796	0.428571	0.428571	0.604167	0.142857	0.666667	0.387755	0.674419	0.530612	0.711111	0.183673	0.612245	0.367347	0.291667	0.367347	0.520833	0.081633	0.489796	0.673469	0.510204	0.659574	0.653061	0.306122	0.489796	0.583333	0.428571	0.55102	0.122449
	HW	0.5509	0.0615	0.251	0.4211	0.0186	1	0.4853	0.0082	0.9529	0.2938	0.0504	0.7434	0.6473	0.7322	0	0.5502	0.3885	0.9845	1	0.7839	0.5106	0.3982	0.0797	0.161	1	0.0317	0.3247	0	0.3227	0.6574	1	0.4961	0.8767	0.497	0.3809	0.0359	0.4201	0.7807	0.1395	0.5543	0.5889	1
	AZA
	n	48	50	44	46	50	50	47	49	48	50	45	49	50	48	49	45	49	49	50	48	50	43	50	46	49	48	50	50	50	50	50	50	49	50	50	50	50	50	35	50	50	50
	a	7	4	4	4	6	2	2	6	8	6	10	6	2	3	7	2	5	9	2	12	2	9	4	10	3	5	3	5	4	5	3	3	9	4	9	7	3	10	7	3	6	3
	Rs	6.38127	3.85771	3.22727	3.49636	5.99497	2	2	5.9835	6.70199	5.25997	9.24005	4.61224	2	2.66337	6.01955	1.99998	4.92004	7.59082	2	11.3281	1.98498	7.73281	3.95584	8.55578	2.65306	4.64583	3	4.81355	3.63499	4.27837	2.95084	2.99999	7.26098	3.59584	8.32556	6.13771	2.64	8.0236	6.10186	2.87273	5.5803	2.85798
	as	137-153	131-139	148-156	165-175	153-165	171-173	161-163	122-132	160-175	127-137	132-152	128-144	150-152	169-173	147-171	138-140	134-142	148-168	174-176	171-199	147-149	163-179	141-147	126-154	158-162	176-186	119-123	148-160	144-150	136-144	123-127	138-142	164-182	171-177	120-138	115-133	145-149	114-142	139-151	152-156	151-163	136-140
	HE	0.548684	0.537374	0.525862	0.236264	0.776364	0.243232	0.362388	0.715548	0.632895	0.474343	0.875905	0.476962	0.488687	0.119518	0.731748	0.163795	0.56175	0.437198	0.495152	0.856798	0.077576	0.693297	0.660808	0.793837	0.344414	0.693202	0.512929	0.552121	0.327677	0.527071	0.151717	0.42101	0.448348	0.396364	0.615758	0.701818	0.403434	0.666667	0.571429	0.514747	0.461818	0.317778
	HO	0.520833	0.56	0.568182	0.26087	0.66	0.24	0.382979	0.612245	0.5625	0.44	0.733333	0.44898	0.58	0.083333	0.530612	0.088889	0.469388	0.469388	0.42	0.770833	0.04	0.674419	0.74	0.673913	0.326531	0.625	0.42	0.34	0.34	0.42	0.16	0.44	0.346939	0.32	0.44	0.74	0.42	0.5	0.628571	0.46	0.44	0.22
	HW	0.5547	0.4004	0.743	1	0.0111	1	1	0.1092	0.1118	0.4924	0.0451	0.7103	0.2442	0.1615	0.0371	0.0259	0.0626	0.9324	0.3832	0.0651	0.06	0.1506	0.8004	0.3858	0.3426	0.1655	0.1691	0.0094	1	0.247	1	0.3785	0.0048	0.332	0.0059	0.9408	1	0.1015	0.6301	0.7957	0.1756	0.0564
	BOB1
	n	34	36	33	34	36	36	32	36	31	36	31	36	36	36	35	34	36	36	36	34	36	28	36	31	36	33	36	36	36	36	36	36	36	35	35	35	36	36	27	36	36	36
	a	7	2	3	6	5	2	2	6	9	5	7	7	2	2	7	2	7	4	2	10	2	6	3	7	3	5	3	4	3	8	4	4	7	3	10	9	2	8	7	3	5	3
	Rs	6.98641	2	2.81818	5.68613	4.99812	2	2	5.94517	8.50731	4.88795	6.9027	6.87699	2	2	6.62981	2	6.6666	3.87793	1.99906	9.71554	2	5.99727	3	6.98506	2.98904	4.93931	3	3.88889	3	7.65564	3.77684	3.88889	6.97808	3	9.83342	8.65678	2	7.77426	6.88819	2.88889	4.98811	2.86111
	as	137-153	131-135	150-156	157-175	153-161	171-173	161-163	122-132	163-179	129-137	132-148	132-144	150-152	169-171	147-161	138-140	132-144	144-152	174-176	171-193	147-149	163-173	141-145	142-154	156-160	176-188	119-123	148-154	144-148	128-144	123-129	138-144	166-180	173-177	120-140	113-133	145-147	114-134	139-153	152-156	151-159	136-140
	HE	0.606673	0.487872	0.521678	0.460931	0.669014	0.334507	0.172619	0.550469	0.717081	0.581377	0.81174	0.655321	0.503521	0.500782	0.749482	0.485953	0.540297	0.504304	0.080986	0.728709	0.497261	0.744805	0.519953	0.789001	0.205008	0.615385	0.508998	0.596635	0.421362	0.649452	0.133803	0.581377	0.677621	0.591718	0.701035	0.708075	0.500782	0.524648	0.711391	0.4777	0.540297	0.285994
	HO	0.588235	0.472222	0.393939	0.441176	0.583333	0.305556	0.1875	0.555556	0.645161	0.583333	0.774194	0.555556	0.416667	0.5	0.485714	0.5	0.611111	0.583333	0.083333	0.617647	0.305556	0.785714	0.472222	0.806452	0.194444	0.515152	0.5	0.472222	0.305556	0.5	0.111111	0.611111	0.777778	0.457143	0.514286	0.742857	0.5	0.527778	0.740741	0.444444	0.583333	0.305556
	HW	0.4952	1	0.1646	0.3357	0.5291	0.6251	1	0.9604	0.0099	0.296	0.2062	0.1014	0.3344	1	0.0069	1	0.9504	0.6413	1	0.1633	0.0392	0.7574	0.4846	0.5906	0.1899	0.0423	0.8989	0.123	0.0379	0.1126	0.1381	0.0934	0.7198	0.2333	0.0426	0.9822	1	0.3996	0.3723	0.8199	0.9385	0.1817
	BOB2
	n	46	48	42	46	48	48	48	48	46	48	45	48	48	48	46	48	48	48	48	46	48	46	48	44	47	45	48	48	48	48	48	48	47	47	47	48	48	48	43	48	48	47
	a	8	4	2	7	5	2	3	6	9	4	8	7	2	2	7	2	9	5	2	11	3	8	4	7	3	6	4	4	3	6	4	3	6	4	12	7	3	10	6	3	5	3
	Rs	7.42392	3.66569	2	6.07918	4.8804	2	2.625	5.54811	7.74925	3.97835	7.47926	6.29435	2	2	6.4962	2	8.01165	4.29862	1.96529	10.5486	2.66667	6.78287	3.66667	6.57954	2.89788	5.37774	3.65584	3.965	2.99902	5.18985	3.32251	2.66667	5.90007	3.68085	10.7556	6.5222	2.66667	8.52481	5.86122	2.66667	4.63195	2.65925
	as	137-157	127-139	150-152	159-177	153-165	171-173	159-163	122-134	163-191	131-137	132-148	134-146	150-152	169-171	145-157	138-140	132-152	146-154	174-176	171-193	147-153	163-179	141-147	142-154	156-160	176-188	113-123	148-154	144-148	130-142	123-129	132-140	166-178	173-179	120-144	117-133	145-149	114-132	139-153	152-156	151-159	136-140
	HE	0.652652	0.519518	0.495697	0.517917	0.66864	0.378947	0.283991	0.499561	0.718586	0.45614	0.811735	0.608772	0.494518	0.483333	0.786192	0.494518	0.525658	0.515351	0.061184	0.84472	0.499781	0.722169	0.617105	0.732759	0.141615	0.727341	0.550219	0.598684	0.29386	0.491228	0.120395	0.50636	0.601693	0.609243	0.779227	0.697807	0.495833	0.512939	0.736525	0.495833	0.533114	0.159003
	HO	0.673913	0.541667	0.47619	0.478261	0.541667	0.333333	0.291667	0.479167	0.630435	0.395833	0.711111	0.6875	0.5625	0.458333	0.478261	0.479167	0.541667	0.5	0.0625	0.782609	0.4375	0.782609	0.541667	0.681818	0.148936	0.777778	0.479167	0.583333	0.25	0.479167	0.104167	0.354167	0.744681	0.595745	0.574468	0.625	0.5	0.395833	0.674419	0.4375	0.5625	0.12766
	HW	0.4459	1	1	0.3061	0.0761	0.4489	1	0.6402	0.4244	0.4343	0.2096	0.5502	0.3851	0.767	0.0002	1	0.9656	0.5227	1	0.2368	0.3775	0.2711	0.7072	0.6906	1	0.3494	0.5311	0.4768	0.1002	0.4669	0.0945	0.0281	0.7603	0.5459	0.0621	0.5087	0.6199	0.056	0.344	0.7327	0.3345	0.2681
	EIN1
	n	33	34	29	30	34	34	30	34	25	34	31	33	34	33	29	32	33	34	33	33	34	22	34	32	34	34	34	34	33	33	34	33	34	34	34	34	34	34	26	33	34	34
	a	8	3	4	6	6	3	2	4	8	4	7	5	2	2	8	2	5	4	2	11	2	7	3	7	3	6	3	5	4	6	4	3	8	3	12	9	2	10	5	2	6	3
	Rs	7.81538	2.99737	3.86207	5.89944	5.87972	2.94118	2	3.99342	8	3.99729	6.99947	5	2	2	8	2	4.93893	3.93854	1.99953	10.8153	2	7	3	6.79907	3	5.98683	2.99737	4.93854	3.9697	5.93893	3.93846	3	7.88219	3	11.7021	8.82074	2	9.70324	5	2	5.93846	2.99342
	as	137-153	131-139	146-154	159-179	153-163	171-175	161-163	126-132	163-179	131-137	132-148	136-144	150-152	169-171	145-159	138-140	134-142	146-152	174-176	171-195	147-149	163-177	141-145	140-152	156-160	176-188	119-123	140-154	144-150	130-142	123-129	138-142	166-180	173-177	116-146	115-133	145-147	112-132	139-149	152-154	151-161	136-140
	HE	0.677389	0.525022	0.520871	0.39435	0.643547	0.402546	0.345198	0.484197	0.725714	0.544776	0.814384	0.691375	0.471905	0.46993	0.810647	0.507937	0.44662	0.525461	0.059674	0.821911	0.479368	0.678647	0.515803	0.730159	0.217735	0.720369	0.532046	0.615013	0.423776	0.571562	0.16813	0.524476	0.687006	0.613257	0.809043	0.759877	0.496488	0.613696	0.711161	0.484848	0.580773	0.215979
	HO	0.757576	0.676471	0.344828	0.4	0.558824	0.470588	0.366667	0.441176	0.8	0.647059	0.645161	0.69697	0.558824	0.484848	0.689655	0.8125	0.363636	0.647059	0.060606	0.69697	0.470588	0.545455	0.588235	0.71875	0.235294	0.705882	0.5	0.529412	0.363636	0.575758	0.176471	0.424242	0.735294	0.588235	0.794118	0.647059	0.382353	0.588235	0.615385	0.606061	0.558824	0.205882
	HW	0.995	0.1265	0.0695	0.3842	0.3591	0.7411	1	0.5959	0.6906	0.1657	0.0402	0.3922	0.4564	1	0.4747	0.0012	0.0088	0.353	1	0.084	1	0.055	0.1222	0.8413	1	0.0493	0.8693	0.4841	0.1377	0.8705	1	0.4158	1	0.46	0.3306	0.4583	0.2923	0.1727	0.6091	0.2656	0.2626	0.2052
	EIN2
	n	39	39	36	39	39	39	37	39	35	38	34	38	39	39	37	39	39	39	39	38	39	37	39	37	39	37	39	39	39	39	39	38	38	39	37	39	38	38	33	39	39	39
	a	7	4	4	6	6	3	2	6	10	4	8	5	3	2	6	2	8	4	2	13	2	6	3	7	3	7	3	5	4	8	5	4	7	3	10	10	2	8	7	3	5	3
	Rs	6.75236	3.81981	3.69014	5.40892	5.64032	2.82051	2	5.74627	8.81518	3.83898	7.81475	4.93053	2.82051	2	5.73777	2	7.43114	3.81573	1.82051	12.2287	2	5.53175	3	6.85509	2.9697	6.67228	2.9993	4.79021	3.82051	7.27248	4.58042	3.84172	6.79579	2.99991	9.51493	9.25094	2	7.31035	6.15151	2.82051	4.99512	2.79467
	as	137-155	131-139	148-156	159-177	153-163	171-175	161-163	122-132	161-181	131-137	132-152	134-144	150-154	169-171	145-155	138-140	132-148	148-154	174-176	171-197	147-149	163-177	141-145	142-154	156-160	172-188	119-123	148-160	144-150	130-144	121-129	138-144	164-178	173-177	120-148	115-133	145-147	114-136	139-155	152-156	151-159	136-140
	HE	0.679654	0.547786	0.530908	0.406926	0.618049	0.379287	0.275454	0.548119	0.749896	0.506316	0.825285	0.467719	0.489177	0.47952	0.71455	0.506161	0.632035	0.480519	0.025641	0.821053	0.505162	0.648649	0.555112	0.766013	0.231768	0.768974	0.521146	0.621046	0.405927	0.559108	0.148185	0.565965	0.696842	0.546454	0.680118	0.718282	0.503509	0.39193	0.710956	0.417249	0.60706	0.145521
	HO	0.666667	0.589744	0.416667	0.435897	0.538462	0.333333	0.27027	0.564103	0.571429	0.526316	0.617647	0.473684	0.435897	0.358974	0.324324	0.461538	0.641026	0.461538	0.025641	0.736842	0.538462	0.513514	0.615385	0.702703	0.25641	0.702703	0.538462	0.461538	0.384615	0.615385	0.153846	0.447368	0.736842	0.589744	0.540541	0.717949	0.5	0.447368	0.575758	0.384615	0.641026	0.153846
	HW	0.6063	0.8961	0.2439	1	0.2435	0.534	1	0.8235	0.0377	0.7935	0.0602	0.9453	0.379	0.1729	0	0.7503	0.9081	0.5954	No	0.176	0.7529	0.0102	0.5397	0.2611	1	0.4014	0.8147	0.1456	0.5899	0.6061	1	0.0263	0.8228	0.1484	0.0959	0.7699	1	1	0.3497	0.2792	0.9679	1
	EIS1
	n	36	39	31	32	39	39	35	38	35	39	32	39	39	39	37	38	38	39	39	35	39	35	39	37	38	38	39	39	39	39	39	39	36	38	37	39	39	39	37	39	39	39
	a	7	4	3	6	4	2	2	7	8	4	8	6	3	2	7	2	6	5	2	10	2	7	4	7	3	6	3	3	4	7	4	4	7	3	9	8	3	9	7	2	6	3
	Rs	6.97835	3.81573	2.87097	5.89132	3.8205	2	2	6.26314	7.5361	3.9696	7.86099	5.81503	2.82051	2	6.91109	2	5.81856	4.63624	1.99991	9.8615	2	5.885	3.82051	6.71022	2.8421	5.78308	2.99521	2.99991	3.82051	6.79019	3.81573	3.96491	6.66667	3	8.77048	7.10256	2.82051	8.20458	6.53156	2	5.61072	2.79487
	as	137-153	131-139	146-152	165-177	153-159	171-173	161-163	122-134	163-187	131-137	132-150	136-146	150-154	169-171	147-159	138-140	132-142	148-164	174-176	171-189	147-149	163-177	141-147	142-154	156-160	172-188	119-123	148-154	144-150	132-146	123-129	138-144	164-178	173-177	120-140	119-135	145-149	114-136	139-153	152-154	151-161	136-140
	HE	0.631455	0.554113	0.520888	0.360615	0.568432	0.165501	0.159006	0.581754	0.780124	0.558442	0.819444	0.618049	0.512488	0.473193	0.76231	0.471579	0.570877	0.497502	0.121545	0.848033	0.506161	0.690269	0.64702	0.776009	0.171579	0.718596	0.524476	0.564436	0.405927	0.674659	0.294372	0.543124	0.649061	0.611579	0.684932	0.658342	0.519148	0.476523	0.758238	0.485181	0.604063	0.188811
	HO	0.694444	0.538462	0.354839	0.40625	0.512821	0.179487	0.057143	0.473684	0.742857	0.461538	0.875	0.641026	0.512821	0.538462	0.513514	0.368421	0.447368	0.410256	0.128205	0.8	0.358974	0.685714	0.666667	0.648649	0.184211	0.631579	0.410256	0.282051	0.358974	0.589744	0.282051	0.512821	0.583333	0.578947	0.675676	0.666667	0.641026	0.384615	0.621622	0.435897	0.692308	0.205128
	HW	0.4512	0.9517	0.0653	1	0.8019	1	0.0089	0.5428	0.6541	0.5877	0.3178	0.1866	0.7343	0.4927	0	0.2879	0.2701	0.2088	1	0.2264	0.1047	0.7656	0.7552	0.2917	1	0.2419	0.0696	0.0004	0.5419	0.2966	0.6993	0.0056	0.2098	0.0543	0.4299	0.6853	0.1391	0.051	0.2043	0.7381	0.6922	1
	EIS2
	n	36	38	31	34	38	38	36	37	34	38	34	35	38	38	37	38	38	38	38	35	38	34	38	35	37	36	38	38	38	37	38	38	37	38	33	38	38	37	37	38	38	38
	a	7	2	4	4	7	2	2	5	7	4	8	7	2	2	8	2	5	5	2	9	3	8	3	5	3	6	3	5	4	8	3	3	7	4	8	7	2	9	4	3	6	2
	Rs	6.82588	2	3.74193	3.97999	6.65754	2	2	4.81335	6.58468	3.97684	7.81853	6.81613	2	2	7.51292	2	4.83897	4.83585	1.97684	8.74816	2.84211	7.00734	3	4.90062	2.98334	5.96479	2.97684	4.81895	3.99683	7.71122	2.99374	3	6.82969	3.8421	7.81772	6.52319	2	8.20392	3.97624	2.84211	5.83546	1.99989
	as	137-157	131-135	150-156	165-175	153-169	171-173	161-163	122-130	161-175	131-137	132-148	134-146	150-152	169-171	145-165	138-140	136-144	144-154	174-176	171-191	147-151	163-177	141-145	142-150	156-160	176-188	119-123	148-156	144-150	130-144	123-127	138-142	166-180	173-179	120-140	117-133	145-147	116-132	145-151	152-156	151-161	136-138
	HE	0.605634	0.489474	0.539397	0.356453	0.635088	0.392982	0.26252	0.521659	0.71554	0.520351	0.840211	0.576812	0.506667	0.38	0.752684	0.503509	0.421053	0.484912	0.05193	0.762733	0.494386	0.632133	0.58	0.654658	0.199926	0.688185	0.50386	0.626316	0.345965	0.711588	0.150526	0.593333	0.605702	0.515439	0.728671	0.663509	0.506316	0.494261	0.649019	0.509123	0.458947	0.124561
	HO	0.666667	0.394737	0.354839	0.294118	0.447368	0.421053	0.305556	0.540541	0.382353	0.447368	0.705882	0.514286	0.473684	0.342105	0.351351	0.289474	0.421053	0.473684	0.052632	0.6	0.526316	0.735294	0.631579	0.628571	0.162162	0.638889	0.526316	0.5	0.342105	0.702703	0.157895	0.473684	0.567568	0.5	0.515152	0.578947	0.552632	0.432432	0.540541	0.684211	0.473684	0.131579
	HW	0.9949	0.3119	0.0505	0.2197	0.0039	1	0.5695	0.5608	0	0.1381	0.3484	0.3644	0.7505	0.6627	0	0.0107	0.5904	0.4133	1	0.1977	0.8344	0.0596	0.0102	0.698	0.3475	0.5044	0.7631	0.12	0.6875	0.636	1	0.0037	0.1607	0.3255	0.0328	0.4305	0.745	0.1027	0.2738	0.0333	0.2825	1
	EIW1
	n	38	38	33	34	38	38	37	38	35	38	36	38	38	38	37	38	38	38	38	36	38	35	38	36	38	37	38	38	38	38	38	37	37	36	35	38	38	37	32	38	38	38
	a	6	2	2	6	6	2	2	6	10	4	8	6	2	3	7	2	8	5	2	9	3	6	3	6	3	7	3	5	3	7	4	3	8	5	9	7	3	11	6	3	5	3
	Rs	5.90421	2	2	5.68373	5.68378	2	2	5.7779	8.9594	3.99687	7.77762	5.95364	2	2.84211	6.55866	2	7.34213	4.66105	1.99961	8.84328	2.84211	5.60508	3	5.72264	2.84211	6.65124	2.99687	4.81895	2.97684	6.52314	3.83859	2.99815	7.72953	4.87793	8.69496	6.65792	2.84211	10.4523	5.77448	2.84211	4.97371	2.81579
	as	137-153	131-135	150-152	165-177	155-165	171-173	161-163	122-132	163-183	131-137	132-150	134-144	150-152	169-173	147-159	138-140	128-148	148-164	174-176	169-187	147-151	163-175	141-145	142-152	156-160	176-188	119-123	148-160	144-148	132-146	121-127	138-142	164-178	167-177	120-140	113-133	145-149	112-134	139-151	152-156	151-159	136-140
	HE	0.492281	0.471579	0.505828	0.436348	0.620351	0.392982	0.293595	0.557193	0.76646	0.478246	0.845853	0.650175	0.503509	0.504912	0.751944	0.484211	0.422807	0.507018	0.101053	0.829812	0.424211	0.66294	0.599298	0.70266	0.193333	0.76268	0.537193	0.667018	0.330175	0.540702	0.197544	0.540911	0.747131	0.60133	0.651346	0.687018	0.464912	0.687153	0.71379	0.481053	0.558246	0.193333
	HO	0.473684	0.684211	0.454545	0.323529	0.473684	0.421053	0.297297	0.5	0.514286	0.552632	0.666667	0.552632	0.447368	0.473684	0.432432	0.421053	0.447368	0.605263	0.105263	0.638889	0.447368	0.685714	0.684211	0.666667	0.157895	0.783784	0.447368	0.447368	0.342105	0.447368	0.210526	0.567568	0.702703	0.611111	0.628571	0.657895	0.447368	0.594595	0.6875	0.368421	0.578947	0.210526
	HW	0.2696	0.0048	0.7254	0.1081	0.1073	1	1	0.0132	0.0083	0.6577	0.0928	0.0279	0.5232	0.8514	0	0.4989	0.4177	0.2737	1	0.0497	0.4415	0.5491	0.6514	0.2386	0.348	0.4868	0.4432	0.0143	1	0.3477	1	0.7983	0.7429	0.5005	0.1228	0.2977	0.5117	0.1404	0.3736	0.1978	0.2708	1
	EIW2
	n	37	38	32	36	37	38	37	38	35	38	34	38	38	38	37	38	37	38	37	36	38	37	38	34	38	37	38	38	38	37	38	38	38	37	34	38	38	38	35	38	38	38
	a	6	4	2	5	4	2	2	7	8	3	7	6	3	2	7	2	9	6	2	13	2	7	3	7	3	5	3	5	4	6	4	4	6	4	10	9	2	11	5	2	5	3
	Rs	5.8134	3.81895	2	4.76995	3.99813	2	2	6.44219	7.12197	2.97684	6.99924	5.83859	2.84211	2	6.94508	2	8.45724	5.67795	2	12.6826	2	6.11658	3	6.78647	2.84172	4.99656	2.97684	4.81895	3.84172	5.71307	3.83898	3.83898	5.99648	3.98334	9.62135	8.3649	2	9.6865	4.48571	2	4.84168	2.96807
	as	137-153	131-139	150-152	165-175	153-159	171-173	161-163	122-134	163-177	133-137	132-148	134-144	150-154	169-171	147-159	138-140	132-150	144-168	174-176	169-197	147-149	163-177	141-145	140-152	156-160	176-188	119-123	148-162	144-156	130-142	123-129	138-146	166-178	173-179	120-140	115-133	145-147	112-134	139-151	152-154	151-159	136-140
	HE	0.648278	0.490175	0.505952	0.516823	0.60385	0.35193	0.327656	0.677544	0.744928	0.453333	0.818262	0.582456	0.518947	0.489474	0.760459	0.447368	0.605331	0.561754	0.151055	0.862676	0.506667	0.629767	0.495088	0.758999	0.125965	0.692706	0.489825	0.621404	0.262807	0.573491	0.319649	0.551228	0.720702	0.6194	0.649254	0.685965	0.503509	0.487719	0.691097	0.38	0.522456	0.216491
	HO	0.621622	0.526316	0.4375	0.333333	0.567568	0.342105	0.297297	0.657895	0.657143	0.421053	0.823529	0.710526	0.394737	0.447368	0.567568	0.289474	0.648649	0.552632	0.054054	0.944444	0.421053	0.540541	0.5	0.735294	0.105263	0.648649	0.421053	0.421053	0.184211	0.513514	0.342105	0.421053	0.657895	0.540541	0.382353	0.552632	0.5	0.394737	0.628571	0.394737	0.5	0.236842
	HW	0.1466	0.8305	0.4903	0.0144	0.2265	1	0.6145	0.0428	0.0629	0.1411	0.4813	0.5357	0.1496	0.7392	0.0282	0.0616	0.7823	0.7963	0.0087	0.9794	0.3412	0.1473	0.2791	0.264	0.0545	0.5302	0.4491	0.008	0.0142	0.1613	0.578	0.2401	0.1028	0.4276	0	0.205	1	0.0258	0.7271	1	0.3219	1
	EWS
	n	38	38	31	32	37	38	37	38	33	38	33	37	38	38	37	38	38	38	38	35	38	33	38	32	37	35	38	38	38	38	38	38	38	37	37	37	38	37	36	38	38	38
	a	8	3	3	6	7	3	2	6	9	6	7	5	3	2	7	2	7	4	2	12	3	7	3	7	3	6	3	4	4	6	2	4	8	4	9	6	2	11	7	3	4	2
	Rs	7.9294	2.84211	2.98519	5.71827	6.96279	2.84211	2	5.7735	8.16075	5.68344	6.9787	4.99815	2.97684	2	6.69492	2	6.68374	3.84211	1.99687	11.6435	2.97684	6.52428	3	6.83478	2.98316	5.87412	2.99687	3.99961	3.84211	5.83272	2	3.81895	7.79579	3.86486	8.94921	5.95002	2	10.1684	6.09233	2.99687	3.97684	1.99922
	as	137-155	131-139	150-154	157-175	153-165	171-175	161-163	122-132	163-183	131-141	132-148	136-144	150-154	169-171	147-165	138-140	132-148	148-162	174-176	171-197	147-151	163-177	141-145	140-152	156-160	170-188	119-123	148-154	144-150	130-142	125-127	132-142	166-180	173-179	120-140	117-127	145-147	112-134	139-155	152-156	151-159	136-138
	HE	0.704211	0.455789	0.538868	0.46875	0.669382	0.273333	0.343576	0.569123	0.78042	0.590175	0.806993	0.627545	0.532281	0.494035	0.759348	0.503509	0.5	0.539649	0.076842	0.836853	0.50386	0.673193	0.600351	0.663194	0.154017	0.72588	0.505614	0.647368	0.447018	0.575789	0.147368	0.513333	0.754737	0.580155	0.740466	0.660496	0.464211	0.536468	0.638498	0.497895	0.450175	0.101053
	HO	0.789474	0.447368	0.483871	0.5	0.459459	0.315789	0.324324	0.526316	0.606061	0.5	0.666667	0.702703	0.421053	0.368421	0.378378	0.5	0.421053	0.552632	0.078947	0.714286	0.447368	0.636364	0.605263	0.6875	0.162162	0.514286	0.447368	0.5	0.447368	0.473684	0.157895	0.447368	0.842105	0.540541	0.540541	0.567568	0.447368	0.378378	0.583333	0.447368	0.5	0.105263
	HW	0.425	1	0.3581	0.7412	0.0221	0.6365	0.6566	0.6929	0.3283	0.7206	0.0856	0.1393	0.3473	0.1825	0	1	0.3391	0.643	1	0.2538	0.6501	0.2856	0.8001	0.6644	1	0.0021	0.367	0.0964	0.8166	0.4739	1	0.0182	0.1902	0.369	0.0041	0.1134	1	0.0221	0.807	0.0874	0.739	1
	MOR
	n	49	50	46	50	50	50	50	50	46	49	48	49	50	50	45	50	50	50	50	49	50	47	50	48	50	49	50	50	50	50	50	50	50	50	47	50	50	50	48	50	50	50
	a	3	3	3	5	7	2	2	5	8	6	7	8	2	2	9	4	8	5	2	8	3	7	3	6	3	5	3	4	4	6	2	4	9	4	13	8	2	10	5	2	5	3
	Rs	2.98369	2.64	2.58696	4.23212	6.24996	1.99984	1.99999	4.6176	7.20323	5.30164	6.65731	6.95748	2	2	7.79396	3.28	6.7872	4.46857	1.98498	6.62731	2.95584	6.12916	2.64	5.40179	2.98446	4.99803	2.99948	3.63998	3.63984	5.74029	1.99948	3.51273	8.02361	3.98497	11.7414	7.55884	1.64	8.52481	4.33421	2	4.95079	2.9478
	as	145-149	131-135	146-152	157-173	153-169	171-173	161-163	126-134	163-177	129-139	132-148	132-146	150-152	169-171	145-163	138-144	134-150	148-160	174-176	169-191	147-151	163-177	141-145	142-152	156-160	176-188	119-123	148-156	144-150	132-144	125-127	138-146	164-180	173-179	120-144	113-129	145-147	114-132	141-151	152-154	151-159	136-140
	HE	0.530402	0.245859	0.502867	0.326667	0.677576	0.148687	0.213333	0.607677	0.711419	0.63118	0.783114	0.67389	0.503232	0.335152	0.745568	0.31798	0.551717	0.392525	0.077576	0.592047	0.440606	0.638755	0.510909	0.667544	0.203434	0.696192	0.567071	0.599394	0.371919	0.575556	0.131515	0.531919	0.681212	0.604646	0.706932	0.684242	0.02	0.474141	0.68136	0.503232	0.557172	0.234545
	HO	0.530612	0.28	0.434783	0.18	0.5	0.12	0.24	0.58	0.76087	0.693878	0.604167	0.653061	0.46	0.42	0.466667	0.32	0.48	0.44	0.08	0.612245	0.48	0.574468	0.52	0.645833	0.18	0.693878	0.62	0.38	0.38	0.58	0.14	0.38	0.7	0.56	0.702128	0.84	0.02	0.42	0.729167	0.46	0.6	0.22
	HW	0.8421	0.6316	0.2791	0.001	0.0165	0.264	1	0.6705	0.9896	0.7917	0.0734	0.9476	0.5813	0.0943	0	0.3331	0.0744	0.9333	1	0.1068	0.6652	0.2901	1	0.9801	0.2661	0.1663	0.7552	0.0008	1	0.3976	1	0.0432	0.5669	0.6554	0.3602	0.2951	No	0.2405	0.6371	0.5772	0.8134	0.5959
	MTA
	n	47	49	42	46	49	49	47	49	46	49	44	49	49	49	44	49	48	48	49	45	49	41	49	44	49	49	49	49	48	48	49	49	48	48	49	49	48	49	40	49	49	49
	a	9	4	4	6	6	3	2	5	8	5	11	8	3	2	7	2	7	8	2	13	2	8	5	7	3	7	3	5	4	7	3	3	7	5	13	8	2	8	7	2	5	2
	Rs	7.7111	3.53503	3.28571	5.47901	5.53375	2.96066	2	4.36756	6.94761	4.18809	9.73325	6.25247	2.88197	2	6.62177	2	6.80015	6.62113	1.65306	11.6426	2	7.71514	4.30203	6.92225	2.65267	6.00019	2.96066	4.53491	3.66638	6.1125	2.95938	2.88197	6.1682	4.33329	11.3296	7.56615	2	7.37839	6.22025	2	4.61372	2
	as	137-157	131-139	142-154	157-175	153-165	171-175	161-163	122-130	163-177	129-137	132-154	124-144	150-154	169-171	147-159	138-140	132-148	140-156	174-176	171-199	147-149	163-179	141-149	142-154	156-160	176-190	119-123	148-160	142-148	130-144	125-129	138-142	166-182	173-181	120-144	117-137	145-147	112-126	139-151	152-154	151-159	136-138
	HE	0.57035	0.519882	0.494836	0.409699	0.618767	0.501788	0.285518	0.548075	0.702341	0.468967	0.837513	0.46518	0.511677	0.393857	0.794148	0.491689	0.566009	0.582237	0.020408	0.843446	0.247423	0.780187	0.4919	0.76698	0.152956	0.644856	0.386914	0.604881	0.396053	0.550877	0.172312	0.511677	0.285965	0.359211	0.748159	0.714286	0.491228	0.517989	0.722468	0.436987	0.475489	0.302967
	HO	0.553191	0.469388	0.52381	0.304348	0.510204	0.44898	0.297872	0.530612	0.565217	0.489796	0.772727	0.428571	0.55102	0.44898	0.454545	0.510204	0.520833	0.5	0.020408	0.8	0.163265	0.658537	0.530612	0.840909	0.122449	0.489796	0.408163	0.632653	0.333333	0.583333	0.163265	0.346939	0.291667	0.291667	0.530612	0.673469	0.708333	0.489796	0.75	0.510204	0.428571	0.326531
	HW	0.8186	0.8756	1	0.0164	0.3287	0.4156	1	0.4111	0.1138	0.5182	0.8582	0.0243	0.8851	0.4658	0	1	0.7285	0.4979	No	0.4094	0.0421	0.4621	0.411	0.4877	0.275	0.0568	1	0.5732	0.3289	0.5339	0.3224	0.0323	0.6755	0.0766	0.0006	0.7617	0.0029	0.1815	0.4826	0.3293	0.0087	1
	NSA1
	n	44	45	42	42	45	45	44	45	43	45	41	44	44	45	44	45	45	44	45	43	45	44	45	44	45	44	45	45	45	45	45	45	45	45	41	45	45	44	39	45	45	45
	a	8	3	4	7	5	2	2	6	7	4	7	6	3	2	6	2	8	7	2	12	2	8	4	7	3	6	3	5	5	6	4	3	9	3	11	9	2	10	7	2	5	2
	Rs	7.58744	2.91885	3.28571	6.16721	4.70526	2	2	5.34988	6.62689	3.89672	6.99517	5.65409	2.72727	2	5.92491	2	6.96518	6.14493	1.99991	11.0999	2	7.1247	3.89672	6.53752	2.99991	5.40909	2.99963	4.42222	4.62988	5.68599	3.62994	2.71111	8.05032	2.99991	10.0198	8.2377	2	8.43098	5.98952	2	4.95572	1.99984
	as	137-153	131-139	150-156	165-179	153-165	171-173	161-163	122-132	163-179	131-137	132-148	132-144	150-154	169-171	147-157	138-140	132-148	142-160	174-176	171-195	147-149	163-177	141-147	140-152	156-160	176-188	119-123	148-160	144-152	132-142	123-129	138-142	166-182	173-177	120-142	115-133	145-147	114-136	139-153	152-154	151-159	136-138
	HE	0.585684	0.455181	0.52926	0.4607	0.635955	0.265668	0.342476	0.575281	0.686183	0.513109	0.823848	0.557994	0.502351	0.469663	0.752874	0.405743	0.442946	0.553553	0.145069	0.772367	0.501623	0.652821	0.443196	0.684692	0.311361	0.711076	0.554057	0.603246	0.448939	0.571036	0.223471	0.513608	0.654682	0.552559	0.586269	0.706367	0.503371	0.530564	0.721279	0.373533	0.458427	0.145069
	HO	0.522727	0.533333	0.333333	0.452381	0.488889	0.266667	0.295455	0.422222	0.651163	0.577778	0.731707	0.636364	0.477273	0.466667	0.340909	0.2	0.355556	0.590909	0.111111	0.790698	0.466667	0.613636	0.466667	0.659091	0.266667	0.727273	0.644444	0.444444	0.466667	0.422222	0.244444	0.4	0.622222	0.6	0.414634	0.711111	0.577778	0.5	0.846154	0.311111	0.4	0.155556
	HW	0.1925	0.2941	0.0145	0.9375	0.0569	1	0.3805	0.0285	0.3334	0.7851	0.0373	0.1508	0.8637	1	0	0.0009	0.0253	0.967	0.221	0.4095	0.7653	0.0381	0.6972	0.2241	0.1367	0.1524	0.5652	0.0131	0.8739	0.0192	1	0.1294	0.5239	0.0409	0.0051	0.7117	0.376	0.7866	0.0037	0.4081	0.0289	1
	NSA2
	n	45	47	43	45	47	47	47	47	45	47	42	45	47	47	46	47	47	47	46	44	47	45	47	46	47	47	46	47	47	47	47	47	47	46	44	47	47	47	45	47	47	47
	a	6	4	4	7	6	3	2	6	8	4	9	6	3	2	8	2	8	6	2	11	2	8	3	7	3	6	3	6	3	6	4	3	8	4	12	7	3	10	7	3	5	3
	Rs	5.70884	3.65056	3.25581	6.0806	5.35271	2.68085	2	5.20558	6.47092	3.99721	8.54754	5.91254	2.68085	2	7.61313	2	6.6149	5.38229	1.9097	10.0124	2	7.13538	3	6.50813	2.99028	5.31912	2.998	5.26217	3	5.26198	3.87014	2.99927	7.83471	3.69565	10.5679	6.0423	2.68085	8.27622	6.31902	2.68085	4.58133	2.65957
	as	137-151	131-139	146-154	159-175	153-165	171-175	161-163	122-132	163-177	131-137	132-148	136-146	150-154	169-171	145-159	138-140	132-148	144-154	174-176	171-199	147-149	163-177	141-145	140-152	156-160	176-188	119-123	148-162	144-148	132-144	123-129	138-142	166-180	167-177	118-140	115-135	143-147	116-134	139-153	152-156	151-163	136-140
	HE	0.426217	0.501487	0.519015	0.398752	0.657515	0.33013	0.271105	0.54404	0.730587	0.566232	0.858864	0.606991	0.503089	0.486845	0.809365	0.422787	0.512926	0.569435	0.043	0.734065	0.504461	0.71236	0.535575	0.670569	0.197666	0.736674	0.548734	0.620911	0.429879	0.548158	0.25143	0.5628	0.650881	0.63569	0.711338	0.648593	0.48021	0.492565	0.734082	0.445893	0.499886	0.211164
	HO	0.333333	0.404255	0.418605	0.333333	0.638298	0.276596	0.276596	0.574468	0.622222	0.446809	0.738095	0.666667	0.489362	0.510638	0.652174	0.212766	0.404255	0.531915	0.043478	0.659091	0.489362	0.644444	0.595745	0.565217	0.212766	0.680851	0.543478	0.553191	0.446809	0.531915	0.276596	0.468085	0.595745	0.608696	0.522727	0.617021	0.574468	0.382979	0.666667	0.234043	0.489362	0.234043
	HW	0.0291	0.2027	0.2399	0.3764	0.7758	0.4678	1	0.6496	0.4649	0.1029	0.2738	0.8944	0.6359	0.7714	0.0405	0.0007	0.4191	0.899	1	0.1355	1	0.2048	0.413	0.1122	1	0.2304	0.376	0.0016	1	0.1498	1	0.4016	0.1634	0.2901	0.0164	0.8701	0.262	0.0848	0.5907	0.0006	0.6221	1
	PTN1
	n	44	48	40	43	48	48	46	48	39	48	41	45	47	48	45	48	47	47	47	40	47	40	48	45	48	44	48	48	47	48	48	47	46	46	44	48	48	48	46	48	48	48
	a	5	4	3	5	6	3	2	5	8	4	8	6	3	3	8	2	8	6	2	11	2	8	3	8	3	6	3	5	4	8	4	3	9	4	11	8	2	8	6	2	5	2
	Rs	4.8065	3.55789	2.675	4.46758	5.78215	2.98917	2	4.63174	6.87855	3.99573	7.58502	5.64472	2.68085	2.66667	7.31231	2	7.43994	5.32882	1.99995	10.3925	2	6.96937	3	7.16797	2.98588	5.70276	2.89123	4.33004	3.89975	6.74774	3.55692	2.9998	8.27438	3.97391	9.68603	7.29638	2	6.44979	5.61395	2	4.89025	1.99986
	as	137-151	131-139	150-154	165-177	153-165	171-175	161-163	122-132	163-183	131-137	132-148	136-146	150-154	169-173	145-159	138-140	132-148	148-162	174-176	169-191	147-149	163-177	141-145	126-152	156-160	176-188	119-123	148-160	144-150	128-144	123-129	138-142	164-180	169-177	120-144	113-129	145-147	114-132	141-153	152-154	151-159	136-138
	HE	0.397335	0.452412	0.518671	0.369631	0.622588	0.360307	0.344004	0.512939	0.760906	0.578728	0.845227	0.464419	0.515443	0.423465	0.7196	0.389254	0.53855	0.602837	0.157401	0.761076	0.472432	0.749367	0.564254	0.740075	0.176096	0.725183	0.507895	0.573246	0.440174	0.531798	0.176096	0.555708	0.759436	0.545867	0.724138	0.710965	0.455921	0.451535	0.73053	0.417544	0.587719	0.154386
	HO	0.386364	0.458333	0.475	0.255814	0.520833	0.291667	0.304348	0.479167	0.615385	0.5625	0.95122	0.4	0.446809	0.479167	0.466667	0.3125	0.489362	0.595745	0.170213	0.65	0.617021	0.7	0.604167	0.733333	0.145833	0.590909	0.5	0.395833	0.468085	0.5	0.1875	0.404255	0.717391	0.543478	0.590909	0.8125	0.4375	0.395833	0.565217	0.333333	0.5	0.166667
	HW	0.8619	1	0.6339	0.119	0.1514	0.0225	0.412	0.2365	0.3871	0.2365	0.4286	0.5586	0.3826	0.1821	0.0027	0.2568	0.5516	0.4461	1	0.3758	0.0577	0.0318	0.0068	0.212	0.094	0.3804	0.6943	0.0262	0.8831	0.9151	1	0.0505	0.4571	0.2888	0.063	0.2407	1	0.4385	0.0933	0.1753	0.0477	1
	PTN2
	n	38	38	35	36	38	38	38	38	35	38	36	38	38	37	37	38	38	38	38	36	38	32	38	37	38	38	38	38	38	37	38	37	38	38	37	38	38	38	32	38	38	38
	a	5	4	5	4	7	3	2	6	10	6	9	6	2	2	7	2	8	7	2	11	2	7	3	8	3	6	3	3	4	6	3	3	7	4	10	6	3	9	7	3	5	2
	Rs	4.59965	3.81895	4.49317	3.92865	6.66101	2.97684	2	5.7779	8.75735	5.52593	8.55519	5.94742	2	2	6.93802	2	7.63781	6.50316	2	10.7158	2	6.63073	3	7.69013	2.99996	5.96211	2.99961	2.99961	3.84211	5.71305	2.84206	2.99982	6.81582	3.84211	9.35844	5.66105	2.97684	8.31038	6.58698	2.84211	4.97646	1.99482
	as	145-153	131-139	142-158	159-175	153-165	171-175	161-163	122-132	158-181	127-139	132-150	134-144	150-152	169-171	147-165	138-140	132-148	148-168	174-176	169-189	147-149	163-179	141-145	140-152	156-160	174-188	119-123	148-154	144-150	130-142	125-129	138-142	166-182	173-179	120-144	115-125	145-149	114-134	139-153	152-156	151-159	136-138
	HE	0.355439	0.424912	0.535818	0.231221	0.685614	0.430877	0.304561	0.45614	0.752381	0.518596	0.857981	0.621053	0.484211	0.386894	0.743799	0.392982	0.644561	0.655088	0.211579	0.823552	0.427719	0.678075	0.596491	0.750833	0.281754	0.739649	0.554386	0.550175	0.492281	0.559052	0.149123	0.53906	0.631228	0.476491	0.566827	0.645614	0.442456	0.579298	0.725198	0.48807	0.549825	0.076842
	HO	0.315789	0.394737	0.428571	0.194444	0.473684	0.368421	0.263158	0.421053	0.542857	0.5	0.861111	0.631579	0.526316	0.351351	0.540541	0.368421	0.526316	0.526316	0.078947	0.694444	0.394737	0.6875	0.578947	0.675676	0.236842	0.605263	0.421053	0.263158	0.473684	0.540541	0.157895	0.378378	0.710526	0.368421	0.567568	0.605263	0.473684	0.342105	0.65625	0.5	0.526316	0.078947
	HW	0.6655	0.8651	0.1975	0.4423	0.0077	0.4467	0.5803	0.2543	0.0124	0.3436	0.0647	0.1291	0.7356	0.6683	0.1073	0.6891	0.0811	0.3991	0.0031	0.0171	0.7059	0.8825	0.6797	0.0124	0.192	0.1189	0.2565	0.0002	0.0706	0.2614	1	0.1475	0.5634	0.1477	0.6153	0.0258	0.6042	0.0011	0.679	1	0.268	1
	PTS1
	n	43	44	40	44	44	44	43	44	41	44	38	44	44	43	43	41	44	44	44	40	44	41	44	41	44	42	44	44	44	44	44	44	44	43	42	44	44	44	41	43	44	44
	a	6	4	5	6	8	2	2	7	10	4	11	7	2	3	10	2	8	8	2	12	2	9	3	9	3	6	3	5	4	6	3	4	5	4	9	8	2	9	6	3	6	3
	Rs	5.63919	3.92334	4.025	5.49307	7.3817	2	2	6.82368	8.71455	3.72619	10.1943	6.37788	2	2.74419	8.04651	2	6.90448	7.74674	2	11.5175	2	8.07379	3	7.96283	2.72727	5.40993	2.99975	4.70427	3.72727	5.38136	2.72726	3.92334	4.92329	3.74074	7.98304	7.03762	2	7.62602	5.37217	2.74419	5.6506	2.70452
	as	137-153	131-139	142-156	163-175	153-171	171-173	161-163	122-134	163-185	131-137	132-160	134-146	150-152	169-173	145-171	138-140	132-148	148-164	174-176	169-193	147-149	163-179	141-145	140-156	158-162	174-188	119-123	148-160	144-150	130-142	123-127	138-144	166-176	173-179	120-140	113-129	145-147	112-134	139-151	152-156	151-163	136-140
	HE	0.551847	0.454545	0.543038	0.308255	0.685998	0.203762	0.207934	0.717346	0.744655	0.484326	0.883158	0.657524	0.496343	0.245964	0.742544	0.23517	0.484587	0.506792	0.461599	0.833228	0.221264	0.771454	0.625914	0.807588	0.274033	0.684452	0.558255	0.585946	0.398642	0.537095	0.187827	0.568704	0.490857	0.4342	0.52467	0.673981	0.492947	0.666405	0.556158	0.49275	0.482497	0.187827
	HO	0.395349	0.454545	0.475	0.340909	0.659091	0.227273	0.139535	0.75	0.487805	0.363636	0.868421	0.659091	0.454545	0.232558	0.581395	0.121951	0.522727	0.568182	0.477273	0.725	0.068182	0.756098	0.659091	0.658537	0.272727	0.666667	0.613636	0.272727	0.409091	0.545455	0.204545	0.5	0.454545	0.348837	0.5	0.75	0.386364	0.454545	0.536585	0.604651	0.409091	0.113636
	HW	0.0025	0.7748	0.4272	1	0.7656	1	0.0789	0.893	0	0.1058	0.7763	0.8191	0.7591	0.5908	0.1095	0.0131	0.8263	0.9682	1	0.4701	0.0003	0.1542	0.3793	0.0633	1	0.788	0.7564	0	0.7549	1	1	0.4169	0.0532	0.3438	0.1115	0.544	0.2133	0.0168	0.5086	0.2447	0.0727	0.0492
	PTS2
	n	37	39	35	37	39	39	38	38	36	39	38	38	39	39	37	38	39	39	39	37	39	37	39	36	39	39	39	38	39	39	39	38	39	39	37	39	39	38	36	39	39	39
	a	6	4	6	6	7	2	2	5	11	4	10	6	3	2	5	3	6	8	2	13	2	9	3	7	3	5	3	5	4	6	4	3	6	4	10	7	2	9	5	3	4	2
	Rs	5.97174	3.93939	5.2646	5.34977	6.96489	2	2	4.96807	9.14084	3.79021	9.7194	5.7954	2.9697	2	4.78378	2.97684	5.63624	7.25105	2	12.3909	2	8.54079	3	6.92051	2.82051	4.79487	2.9993	4.68421	3.81573	5.61063	3.64101	2.97684	5.61053	3.81981	9.35919	6.63075	2	7.94595	4.64788	2.82051	3.9993	2
	as	137-153	131-139	142-156	165-177	153-165	171-173	161-163	122-130	158-181	131-137	132-152	134-144	150-154	169-171	147-165	138-142	136-148	148-166	174-176	169-197	147-149	163-179	141-145	140-152	156-160	176-188	119-123	148-160	144-150	132-144	123-129	138-142	166-178	169-177	120-142	115-133	145-147	114-166	141-151	152-156	151-159	136-138
	HE	0.578675	0.534466	0.575569	0.353943	0.7669	0.18648	0.304561	0.665263	0.803599	0.403929	0.880351	0.604561	0.475191	0.263736	0.737875	0.312982	0.596737	0.490842	0.38628	0.830063	0.206793	0.726398	0.529138	0.742175	0.319347	0.737263	0.538129	0.592281	0.330336	0.509491	0.190809	0.529123	0.321678	0.366633	0.636061	0.617383	0.441225	0.702807	0.606025	0.489177	0.516817	0.245421
	HO	0.567568	0.641026	0.571429	0.324324	0.564103	0.205128	0.315789	0.605263	0.805556	0.358974	0.710526	0.552632	0.487179	0.153846	0.486486	0.105263	0.564103	0.564103	0.461538	0.702703	0.025641	0.621622	0.461538	0.611111	0.25641	0.564103	0.410256	0.394737	0.25641	0.461538	0.153846	0.473684	0.25641	0.230769	0.621622	0.589744	0.384615	0.421053	0.555556	0.538462	0.564103	0.230769
	HW	0.7884	0.4526	1	0.6029	0.0231	1	1	0.3498	0.9389	0.7224	0.0104	0.2927	1	0.0299	0.0035	0	0.6604	0.9581	0.3959	0.2289	0	0.1792	0.3787	0.1254	0.0564	0.3012	0.0801	0.0105	0.2084	0.387	0.315	0.2977	0.0987	0.0041	0.7561	0.9078	0.4703	0	0.4884	0.2924	0.4453	0.558
	TKM
	n	31	32	27	29	32	32	32	31	30	32	28	32	32	32	29	32	32	32	32	31	32	27	32	27	32	31	32	32	32	32	32	32	32	32	30	32	32	30	28	32	32	31
	a	9	4	4	6	7	2	2	6	9	5	9	5	3	2	7	2	6	6	2	13	2	7	3	6	3	7	2	4	3	5	3	3	3	4	10	7	2	8	5	2	4	3
	Rs	9	4	4	6	7	2	2	6	8.61231	5	9	5	3	2	7	2	6	6	2	13	2	6.59744	3	6	3	7	2	4	3	5	3	3	3	4	10	7	2	8	4.99971	2	4	3
	as	137-157	131-139	148-154	165-179	153-165	171-173	161-163	122-132	163-179	131-139	132-160	136-146	150-154	169-171	147-159	138-140	132-148	144-154	174-176	171-197	147-149	165-177	141-145	142-152	156-160	172-188	119-121	148-160	144-148	130-146	125-129	138-142	166-176	171-177	120-142	115-129	145-147	114-130	139-151	152-154	151-159	136-140
	HE	0.653094	0.579861	0.539483	0.437387	0.625992	0.495536	0.197917	0.625595	0.801695	0.47619	0.852597	0.468254	0.523313	0.380952	0.767695	0.50744	0.668155	0.484623	0.061508	0.867795	0.119048	0.645702	0.50248	0.698812	0.091766	0.727657	0.364583	0.621528	0.304067	0.484127	0.202877	0.513393	0.367063	0.252976	0.766102	0.699405	0.47619	0.644633	0.737662	0.467758	0.484623	0.323109
	HO	0.645161	0.53125	0.333333	0.448276	0.5625	0.59375	0.15625	0.580645	0.6	0.4375	0.535714	0.5	0.625	0.375	0.551724	0.40625	0.59375	0.59375	0.0625	0.677419	0.0625	0.592593	0.5625	0.592593	0.0625	0.612903	0.34375	0.46875	0.21875	0.375	0.1875	0.4375	0.3125	0.21875	0.8	0.625	0.5	0.5	0.678571	0.28125	0.5	0.322581
	HW	0.7772	0.7978	0.0359	0.4151	0.3475	0.2973	0.3046	0.0607	0.1527	0.5959	0	0.6318	0.2964	1	0.0575	0.2999	0.2118	0.1328	1	0.1196	0.0932	0.8504	0.8205	0.1229	0.0515	0.6438	1	0.1556	0.0616	0.0596	0.3123	0.573	0.3179	0.4635	0.5701	0.7176	1	0.0143	0.8976	0.048	0.0896	1
	Global n	811	838	729	779	836	838	808	833	762	836	756	823	837	834	800	825	833	834	835	786	838	747	839	777	834	812	838	837	836	833	839	833	828	827	797	837	837	831	732	837	839	837
	Global a	11	6	10	11	9	3	3	7	17	8	14	11	3	3	13	4	12	15	2	16	4	10	5	12	4	11	4	8	7	10	5	6	10	8	17	13	4	16	9	3	7	4
	Global RS	6.95197	3.43016	3.47395	5.35033	6.05291	2.46517	2.03711	5.61314	7.52385	4.40834	8.29972	5.95786	2.42185	2.14499	7.06983	2.15076	6.47783	5.77921	1.99878	11.0908	2.27712	7.20986	3.30596	6.79427	2.93519	5.66693	2.9936	4.30815	3.59746	6.05039	3.31068	3.31494	7.30778	3.85807	10.0484	7.23288	2.24707	8.33014	5.64636	2.42185	4.95442	2.51093
	Global as	137-157	127-139	136-158	157-179	153-171	171-175	159-163	122-134	158-191	127-141	132-160	124-146	150-154	169-173	145-171	138-144	128-152	140-168	174-176	169-199	147-153	162-179	141-149	126-156	156-162	170-190	113-123	140-162	142-156	128-146	121-129	132-146	164-182	167-181	116-148	113-137	143-149	112-166	139-155	152-156	151-163	134-140
	Global HE	0.570902	0.499231	0.531183	0.392008	0.656454	0.337261	0.277052	0.582157	0.736646	0.524501	0.84576	0.605619	0.508401	0.423886	0.766756	0.454172	0.535502	0.540793	0.176262	0.807738	0.498616	0.704937	0.579444	0.738188	0.212023	0.726176	0.532963	0.601379	0.380737	0.559881	0.17813	0.548761	0.618714	0.548598	0.689138	0.687039	0.473713	0.556309	0.716916	0.469124	0.519557	0.198877
	Global FST	0.018523	0.038781	0.003313	0.006644	0.010222	0.034329	0.00152	0.014873	0.003117	0.008653	0.009907	0.036004	0.013022	0.045484	-	0.071711	0.003385	0.028752	0.153803	0.014317	0.201297	0.013015	0.031059	0.009391	0.009075	0.018518	0.044231	-	-0.00173	-0.003096	0.001794	0.023463	0.032272	0.043311	0.00484	-0.003002	0.064435	0.023265	0.037549	0.004303	-0.000546	0.008066

## Sheet: ESM Table 6
	ESM Table 6. The results of the initial LOSITAN run comprising the full 20 sample dataset .
	Locus	Het	FST	IA P(simulated F < sample FST)	SMM P(simulated F < sample FST)
	BOF102	0.576853	0.017991	0.417099	0.51309
	BOF104	0.503011	0.036401	0.913396	0.904576
	BOF106	0.531962	0.004956	0.040786	0.089673
	BOF109	0.394605	0.007252	0.115543	0.194378
	BOF110	0.656011	0.012033	0.146762	0.227489
	BOF111	0.34178	0.035092	0.85984	0.901694
	BOF112	0.275965	0.002356	0.021056	0.065252
	BOF114	0.582199	0.015693	0.323681	0.425441
	BOF116	0.740494	0.004867	0.001026	0.011421
	BOF117	0.523124	0.008011	0.087333	0.167024
	BOF202	0.845451	0.010666	0.015338	0.078698
	BOF205	0.605927	0.032525	0.895657	0.933381
	BOF207	0.508799	0.013361	0.255408	0.346325
	BOF208	0.427939	0.043724	0.952898	0.970828
	BOF211	0.458994	0.070937	0.999835	0.999698
	BOF212	0.537752	0.005068	0.02472	0.075074
	BOF213	0.539582	0.025406	0.653031	0.742163
	BOF214	0.171199	0.146169	1	1
	BOF304	0.810736	0.013933	0.1289	0.247517
	BOF305	0.503188	0.197836	1	1
	BOF309	0.703592	0.013821	0.198725	0.322062
	BOF311	0.578687	0.030446	0.832484	0.884472
	BOF312	0.737993	0.009466	0.032306	0.082332
	BOF313	0.210307	0.009424	0.182889	0.278268
	BOF314	0.726972	0.019433	0.409412	0.556571
	BOF315	0.531696	0.041779	0.950349	0.976254
	BOF403	0.380957	-0.000823	0.014297	0.025901
	BOF404	0.562271	-0.001924	0.002068	0.006639
	BOF405	0.180107	0.001457	0.033361	0.05371
	BOF411	0.549066	0.02228	0.592362	0.651241
	BOF412	0.62206	0.031969	0.864464	0.909153
	BOF414	0.549433	0.044928	0.979088	0.990495
	BOF416	0.690532	0.007506	0.02733	0.064933
	BOF417	0.68635	-0.002978	1e-05	0.000284
	BOF507	0.479778	0.0595	0.995166	0.997332
	BOF511	0.560001	0.024376	0.634069	0.715434
	BOF512	0.718304	0.037733	0.97731	0.984395
	BOF513	0.46897	0.003914	0.052986	0.082453
	BOF514	0.520742	-0.000741	0.008879	0.016737
	BOF515	0.198987	0.008216	0.157862	0.219356

## Sheet: ESM Table 7
		ESM Table 7. Pairwise multi-locus FST estimated in MSA for all samples with the 32 and 40 loci datasets. FST values are above the diagonal and associated P values below. All P-values in bold were judged significant after sequential bonferroni correction.
		32 loci FST	ALM	AZA	BOB1	BOB2	EIN1	EIN2	EIS1	EIS2	EIW1	EIW2	EWS	MOR	MTA	NSA1	NSA2	PTN1	PTN2	PTS1	PTS2	TKM
		ALM		0.059091	0.006387	0.009853	0.015322	0.010593	0.009494	0.010774	0.008171	0.015321	0.011783	0.018565	0.020826	0.011571	0.002834	0.002614	0.005192	0.028824	0.035664	0.026507
		AZA	0.0001		0.056865	0.0504	0.046725	0.058714	0.050547	0.044514	0.049343	0.060933	0.065647	0.052023	0.060157	0.053819	0.054053	0.059763	0.032913	0.011922	0.00753	0.055258
		BOB1	0.0103	0.0001		-0.000613	0.001751	0.000434	-0.000431	-0.000321	-0.001434	-0.001944	-0.001192	0.018074	0.016371	0.001219	0.000204	0.00431	0.012257	0.030543	0.032422	0.02641
		BOB2	0.0001	0.0001	0.5765		-0.000899	-3.5e-05	0.001416	0.002513	-0.000766	0.001221	-0.001134	0.021009	0.023008	0.003741	0.003908	0.006941	0.011461	0.026656	0.026346	0.025619
		EIN1	0.0001	0.0001	0.2562	0.6267		0.007677	0.005115	0.00365	0.000758	0.004132	0.002033	0.021113	0.031323	0.004257	0.004905	0.008143	0.011613	0.028298	0.023505	0.031443
		EIN2	0.0001	0.0001	0.408	0.473	0.0085		0.001037	0.005052	0.003865	-0.000106	0.001625	0.021395	0.024171	0.002646	0.004339	0.003703	0.014926	0.032133	0.033572	0.024337
		EIS1	0.0009	0.0001	0.533	0.2534	0.0448	0.3129		0.006942	0.002532	0.002182	0.001223	0.021847	0.022841	0.006957	0.004718	0.009472	0.012571	0.022652	0.029152	0.026792
		EIS2	0.0003	0.0001	0.5127	0.1442	0.1036	0.0361	0.0129		0.000301	0.005463	0.003988	0.019206	0.018537	0.005892	0.009571	0.007227	0.012889	0.024913	0.026878	0.024104
		EIW1	0.0013	0.0001	0.6805	0.6127	0.3629	0.0744	0.1697	0.4231		0.000716	0.000897	0.021862	0.025931	0.002151	0.001398	0.004492	0.008318	0.025166	0.026491	0.028507
		EIW2	0.0001	0.0001	0.7499	0.2876	0.0842	0.4905	0.2041	0.0328	0.366		-0.002732	0.021499	0.024483	-0.0005	0.0054	0.007865	0.017199	0.03033	0.033193	0.027527
		EWS	0.0001	0.0001	0.6532	0.6578	0.2126	0.2533	0.2958	0.0786	0.3427	0.8538		0.02033	0.031245	7.7e-05	0.006696	0.006666	0.014506	0.033137	0.036864	0.035777
		MOR	0.0001	0.0001	0.0001	0.0001	0.0001	0.0001	0.0001	0.0001	0.0001	0.0001	0.0001		0.054202	0.017606	0.019657	0.023598	0.020846	0.026686	0.036484	0.054051
		MTA	0.0001	0.0001	0.0001	0.0001	0.0001	0.0001	0.0001	0.0001	0.0001	0.0001	0.0001	0.0001		0.025294	0.02555	0.024112	0.028574	0.039396	0.034645	-0.000966
		NSA1	0.0001	0.0001	0.2889	0.053	0.058	0.1263	0.0078	0.0206	0.1722	0.5459	0.4636	0.0001	0.0001		7.1e-05	0.001006	0.008182	0.023276	0.022421	0.031395
		NSA2	0.0959	0.0001	0.4254	0.0476	0.0429	0.0379	0.0339	0.0013	0.2637	0.0196	0.0084	0.0001	0.0001	0.4575		-0.001461	0.003064	0.027393	0.025765	0.028571
		PTN1	0.1143	0.0001	0.059	0.0033	0.0037	0.07	0.0006	0.0074	0.0421	0.0037	0.0083	0.0001	0.0001	0.3061	0.7432		0.003361	0.027909	0.031197	0.031041
		PTN2	0.0314	0.0001	0.0005	0.0002	0.0001	0.0001	0.0002	0.0001	0.004	0.0001	0.0001	0.0001	0.0001	0.0027	0.1126	0.0994		0.011682	0.01328	0.030932
		PTS1	0.0001	0.0001	0.0001	0.0001	0.0001	0.0001	0.0001	0.0001	0.0001	0.0001	0.0001	0.0001	0.0001	0.0001	0.0001	0.0001	0.0002		0.00162	0.036273
		PTS2	0.0001	0.0028	0.0001	0.0001	0.0001	0.0001	0.0001	0.0001	0.0001	0.0001	0.0001	0.0001	0.0001	0.0001	0.0001	0.0001	0.0003	0.2411		0.028816
		TKM	0.0001	0.0001	0.0001	0.0001	0.0001	0.0001	0.0001	0.0001	0.0001	0.0001	0.0001	0.0001	0.6301	0.0001	0.0001	0.0001	0.0001	0.0001	0.0001
		40 loci FST	ALM	AZA	BOB1	BOB2	EIN1	EIN2	EIS1	EIS2	EIW1	EIW2	EWS	MOR	MTA	NSA1	NSA2	PTN1	PTN2	PTS1	PTS2	TKM
		ALM		0.075924	0.009084	0.008788	0.013531	0.011048	0.012493	0.012656	0.005742	0.015155	0.010575	0.019251	0.03261	0.015345	0.00491	0.003698	0.011	0.044661	0.048045	0.04632
		AZA	0.0001		0.064983	0.067102	0.06731	0.074262	0.063237	0.067281	0.070866	0.068332	0.08231	0.074059	0.069415	0.061676	0.063043	0.072202	0.035414	0.010396	0.01036	0.067652
		BOB1	0.0004	0.0001		-0.000567	0.001617	-0.000682	-0.000908	0.000211	0.001521	-0.002982	0.000952	0.028447	0.017712	0.000602	-0.000368	0.005953	0.010754	0.034806	0.035854	0.029501
		BOB2	0.0001	0.0001	0.5717		-0.001936	-0.000977	0.002398	0.002771	-0.001029	0.000364	-0.00049	0.027733	0.028503	0.004723	0.003492	0.007101	0.013561	0.038779	0.036839	0.036102
		EIN1	0.0001	0.0001	0.2535	0.8101		0.004986	0.00549	0.003024	0.000477	0.004017	0.002156	0.029825	0.035424	0.006469	0.006199	0.009314	0.015839	0.042897	0.038672	0.040738
		EIN2	0.0001	0.0001	0.5847	0.6632	0.0323		0.000371	0.003732	0.004086	-0.000833	0.001399	0.032106	0.025434	0.003414	0.004149	0.005453	0.01658	0.042644	0.041815	0.029583
		EIS1	0.0001	0.0001	0.6271	0.1282	0.0238	0.4102		0.005888	0.004067	0.000628	0.001927	0.032552	0.026387	0.006273	0.003892	0.009181	0.013012	0.030253	0.033813	0.030593
		EIS2	0.0001	0.0001	0.4358	0.1102	0.1281	0.0669	0.0172		0.001492	0.00419	0.003155	0.032165	0.025778	0.006945	0.009853	0.009219	0.018174	0.040066	0.040997	0.03444
		EIW1	0.0052	0.0001	0.2512	0.6729	0.4072	0.0488	0.053	0.2515		0.001693	-5.1e-05	0.024126	0.0371	0.006721	0.002834	0.003239	0.013758	0.041876	0.040865	0.045392
		EIW2	0.0001	0.0001	0.8838	0.4029	0.0691	0.6115	0.3671	0.0507	0.234		-0.00164	0.029794	0.027645	-0.001404	0.003066	0.006674	0.015055	0.03428	0.035345	0.032928
		EWS	0.0001	0.0001	0.3325	0.5676	0.1968	0.2646	0.2108	0.1064	0.4844	0.7345		0.026799	0.036046	0.004654	0.006216	0.005882	0.017404	0.046122	0.045782	0.044402
		MOR	0.0001	0.0001	0.0001	0.0001	0.0001	0.0001	0.0001	0.0001	0.0001	0.0001	0.0001		0.073931	0.030588	0.024817	0.025089	0.028238	0.049793	0.053844	0.085425
		MTA	0.0001	0.0001	0.0001	0.0001	0.0001	0.0001	0.0001	0.0001	0.0001	0.0001	0.0001	0.0001		0.029082	0.028964	0.035445	0.029388	0.045408	0.039245	0.000845
		NSA1	0.0001	0.0001	0.369	0.0144	0.0087	0.0656	0.0068	0.0044	0.0052	0.7214	0.0276	0.0001	0.0001		0.000378	0.004491	0.009303	0.027707	0.027604	0.03557
		NSA2	0.0107	0.0001	0.5428	0.0482	0.0087	0.0347	0.0501	0.0004	0.1061	0.0866	0.0067	0.0001	0.0001	0.4063		-0.000908	0.002844	0.033147	0.029077	0.035292
		PTN1	0.0383	0.0001	0.0118	0.0011	0.0008	0.012	0.0004	0.0002	0.0808	0.0061	0.0087	0.0001	0.0001	0.0181	0.6629		0.006696	0.037599	0.038032	0.044788
		PTN2	0.0001	0.0001	0.0004	0.0001	0.0001	0.0001	0.0001	0.0001	0.0001	0.0001	0.0001	0.0001	0.0001	0.0003	0.1032	0.0069		0.013106	0.012492	0.035108
		PTS1	0.0001	0.0001	0.0001	0.0001	0.0001	0.0001	0.0001	0.0001	0.0001	0.0001	0.0001	0.0001	0.0001	0.0001	0.0001	0.0001	0.0001		0.001638	0.041865
		PTS2	0.0001	0.0001	0.0001	0.0001	0.0001	0.0001	0.0001	0.0001	0.0001	0.0001	0.0001	0.0001	0.0001	0.0001	0.0001	0.0001	0.0003	0.2141		0.034539
		TKM	0.0001	0.0001	0.0001	0.0001	0.0001	0.0001	0.0001	0.0001	0.0001	0.0001	0.0001	0.0001	0.3477	0.0001	0.0001	0.0001	0.0001	0.0001	0.0001

## Sheet: ESM Table 8
	ESM Table 8. Results of AMOVA performed on the 40 and 32 loci datasets in Arlequin.
	Dataset	Source of variation	d.f.	Sum of squares	Variance of components	Percentage of variation	F statistics	P
	32	Among Groups	12	260.754	0.1120 Va	1.96	FCT = 0.0196	0.000
		Among populations within groups	7	51.061	0.0213 Vb	0.37	FSC = 0.0038	0.005
		Within populations	1658	9234.6	5.5698 Vc	97.66	FST = 0.0234	0.000
	40	Among Groups	12	421.998	0.1975 Va	2.68	FCT = 0.0268	0.000
		Among populations within groups	7	68.085	0.0318 Vb	0.43	FSC = 0.0044	0.001
		Within populations	1658	11855.1	7.1503 Vc	96.89	FST = 0.0311	0.000

## Sheet: ESM Table 9
	ESM Table 9. The pairwise single-locus FST estimates for the 2011 and 2013 samples versus all other samples.
		Year		BOF102	BOF104	BOF106	BOF109	BOF110	BOF111	BOF112	BOF114	BOF116	BOF117	BOF202	BOF205	BOF207	BOF208	BOF211	BOF212	BOF213	BOF214	BOF304	BOF305	BOF309	BOF311	BOF312	BOF313	BOF314	BOF315	BOF403	BOF404	BOF405	BOF411	BOF412	BOF414	BOF416	BOF417	BOF507	BOF511	BOF512	BOF513	BOF514	BOF515
	NEA	2011	ALM	0.01798	0.02773	0.04149	-0.00508	0.0617	-0.00501	-0.00521	-0.00549	0.00277	-0.00038	0.01289	-0.00646	0.00296	0.02563	-0.00641	-0.00624	0.0332	-0.00105	0.01112	0.02168	-0.00256	0.00426	0.00669	-0.00376	0.02378	0.02674	-0.00454	0.00067	0.01148	0.00208	0.00284	-0.00387	-0.00483	-0.00504	0.06652	0.00104	-0.0067	-0.00624	-0.00122	0.01174
	NSA1-PTN1	2011	ALM	0.00222	-0.00642	0.03666	-0.00716	0.02304	-0.00629	0.02391	-0.00705	0.00238	-0.00689	0.00934	0.02293	0.02216	-0.00153	0.02847	-0.00522	-0.0016	-0.00733	0.0002	0.03246	-0.00195	0.03056	-0.00656	-0.00234	0.03475	0.03108	0.0021	-0.00711	0.01383	-0.0018	0.0044	-0.00463	-0.00357	-0.00526	0.07556	-0.00679	-0.01019	0.02923	-0.00398	-0.00232
	PTS1	2011	ALM	-0.00244	-0.00268	0.0334	0.01149	0.03827	0.01988	-0.01356	0.04767	-0.00805	0.0039	0.00843	-0.0006	0.02926	0.04816	0.14786	-0.004	0.12155	0.20811	0.03751	0.47774	0.02181	0.00637	0.00554	0.02438	0.02595	0.14419	-0.00204	-0.00493	0.01884	-0.0099	0.00396	0.05223	0.0149	-0.00625	0.06393	0.03269	0.11124	-0.01015	-0.00561	-0.0015
	NEA	2011	AZA	0.00087	-0.00093	-0.00645	0.03433	0.02994	0.00619	0.02299	0.03357	0.01255	0.00916	0.00949	0.15632	0.01133	0.22417	0.19866	0.00707	0.07378	0.42682	0.01659	0.40831	0.04114	0.03881	0.00329	0.05107	-0.00375	0.14464	-0.00211	0.00204	-0.00361	0.20311	0.05412	0.09217	0.00702	-0.00105	0.04539	0.06356	0.12841	-0.00101	0.01068	0.01065
	NSA1-PTN1	2011	AZA	0.00267	0.00941	-0.0077	0.05704	0.02348	-0.0023	-0.00776	0.02835	0.01168	0.02322	0.00272	0.27596	-0.00428	0.17097	0.08224	0.01587	0.11788	0.30469	0.02941	0.41692	0.02077	0.08163	0.03136	0.04108	0.00752	0.13839	0.00587	-0.00409	-0.00098	0.20031	0.06225	0.08547	-0.00336	0.01061	0.0526	0.08696	0.10071	0.04873	0.00076	0.03867
	PTS1	2011	AZA	-0.01049	0.02233	-0.00867	0.00117	0.00583	-0.00719	0.03477	0.01051	0.00047	-0.00434	-0.00536	0.09084	-0.00916	0.01956	-0.00693	0.02093	0.00154	0.00117	-0.00317	0.0311	0.01016	-0.00394	-0.00405	-0.00114	0.0107	0.02565	0.0018	-0.00609	-0.00243	0.12173	-0.00132	-0.01129	0.00359	-0.0032	0.04096	0.0259	0.02243	-0.00703	-0.01102	0.01271
	NEA	2011	MOR	0.04861	0.16188	0.0039	0.00049	0.00145	0.04439	-0.0051	0.00167	-0.00347	0.04458	0.0203	-0.0066	-0.00586	0.06871	0.10364	-0.00451	0.03353	-0.00574	0.04672	0.03969	0.00267	0.03589	0.02057	-0.0064	0.03228	0.01962	-0.00552	-0.00442	0.00111	-0.00322	-0.00259	-0.00412	-0.00614	-0.00294	0.31079	0.00297	0.02107	0.01085	0.00045	-0.006
	NEA	2011	NSA1-PTN1	0.00746	0.02903	-0.00613	-0.00215	0.00487	-0.00177	0.01446	-0.0027	-0.00412	0.00013	0.00157	0.02179	0.00123	0.0073	0.03909	-0.00204	0.0108	0.00536	-0.00034	-0.00407	0.00545	0.00519	0.00777	0.00053	0.01537	-0.00449	-0.00224	-0.00127	-0.00249	-0.00459	-0.00085	0.0015	0.00292	-7e-05	-0.00409	0.00147	-0.00121	0.02094	-0.0003	0.00278
	NEA	2011	PTS1	0.00178	0.05142	-0.00948	0.00914	0.00344	0.019	-0.00601	0.03618	-0.00745	-0.00387	0.02271	0.00702	0.00291	0.13504	0.14633	-0.00248	0.05429	0.3408	0.00659	0.30166	0.02876	0.01439	0.00172	0.01217	0.01486	0.04028	-9e-05	-0.00275	-0.00283	0.00936	0.02853	0.07529	0.02485	-0.00546	-0.0077	0.01698	0.1363	-0.00703	0.00503	-0.00616
	NEA	2011	MED	0.0056	0.03942	0.01338	0.00192	0.03378	0.08131	-0.00534	0.03691	0.00037	0.00267	0.01178	0.03134	-0.00104	0.03742	0.03596	0.00695	-0.00268	0.00737	0.0024	0.34001	0.04152	0.07285	0.01008	0.00185	0.02078	0.05717	-0.00268	0.00473	-0.00152	0.03786	0.09491	0.11625	0.0004	-0.00302	0.00683	0.00338	0.00235	-0.00092	0.00381	0.01533
	NSA1-PTN1	2011	MOR	0.06888	0.06467	0.00211	-0.00188	-0.00394	0.02877	0.02282	0.00544	-0.0044	0.02605	0.01545	0.02216	0.00416	0.02521	0.01223	-0.00147	0.08103	0.00572	0.02655	0.05296	-0.00214	0.04897	0.01406	-0.00625	0.07803	0.01646	-0.00023	-0.00515	-0.00132	-0.0074	0.00468	-0.0025	-0.00405	-0.0008	0.35184	-0.00023	0.00584	0.078	-0.00293	0.0028
	PTS1	2011	MOR	0.01949	0.04103	0.00242	0.00821	-0.003	-0.00448	-0.01178	0.00984	-0.01134	0.06319	0.05548	0.00689	0.0076	0.01071	-0.00493	-0.00265	0.01032	0.26952	0.09005	0.50443	0.03914	0.01908	0.02163	0.01013	0.06973	-0.00636	-0.00637	-0.00313	-0.00476	-0.00506	0.02599	0.08868	0.01613	-0.00639	0.40616	0.04938	0.05465	0.00301	0.00796	-0.01012
	PTS1	2011	NSA1-PTN1	0.00264	-0.00194	-0.0107	0.02199	-0.00352	0.00691	0.02313	0.03911	-0.00908	0.00242	0.0148	0.06536	-0.00839	0.08053	0.03855	-0.00526	0.08843	0.2211	0.01289	0.29515	0.0275	0.04688	0.01403	0.01224	-0.00313	0.03612	0.00427	-0.00702	-0.00579	0.00475	0.03742	0.07069	0.00502	0.00086	-0.00844	0.03017	0.10284	0.02501	-0.00474	-0.00705
	NSA1-PTN1	2011	MED	0.0136	0.1335	0.01092	0.01259	0.00471	0.09843	0.01032	0.04817	-0.00084	0.00391	0.00488	-0.00216	0.01204	0.00507	0.15159	0.01133	0.00846	0.03356	0.01076	0.34013	0.01115	0.08109	0.03221	0.01132	-0.00396	0.06398	0.00349	-0.00404	-0.0048	0.03133	0.1135	0.09517	0.00686	-0.00495	0.00326	0.0086	-0.00285	0.00342	-0.00401	0.0412
	PTS1	2011	MED	-0.00696	0.16275	0.0112	0.0024	0.01253	0.15865	-0.00655	0.01446	-0.00414	-0.00684	0.01151	0.07313	0.0176	0.03708	0.29722	0.01162	0.0449	0.37171	-0.00227	-0.01236	0.03366	0.1357	0.00732	0.03982	-0.00888	0.20235	-0.00547	-0.00516	-0.00444	-0.00263	0.02612	0.02309	0.03279	-0.00407	0.00457	0.02717	0.09954	-0.00145	-0.00435	0.0193
	NEA	2013	ALM	0.03517	0.00164	0.05621	-0.0018	0.06632	-0.00362	0.00671	-0.00192	0.00434	0.00612	0.01523	0.0043	-0.00496	0.01362	-0.00491	-0.00143	0.04113	0.00632	0.01579	0.01954	0.00374	0.00658	0.00175	-0.00453	0.01816	0.01883	-0.00482	-0.00258	0.00732	-0.00325	0.00323	0.00399	-0.00291	-0.00277	0.07411	-0.00346	-0.00153	0.00023	-0.00358	-0.00307
	NSA2	2013	ALM	-0.00198	-0.00427	0.01218	-0.01028	0.04079	-0.01046	-0.00337	-0.00859	0.00685	-0.00756	0.00433	-0.00165	0.03603	0.02676	0.00847	-0.00754	-0.00319	0.01719	-0.00705	0.07249	-0.00561	0.01312	0.00477	-0.00873	-0.00537	0.04449	-0.00052	-0.00562	0.03041	-0.01163	-0.00199	-0.0007	-0.00424	0.0011	0.0309	-0.00983	-0.00429	0.00194	-0.00873	0.00999
	ALM	2013	PTN2A	-0.0247	0.01977	0.0577	-0.01264	0.10447	0.1464	0.01003	0.04122	0.07541	-0.0162	0.01768	-0.00689	0.12966	-0.02388	-0.02261	0.01535	0.00433	0.02643	-0.01716	0.14291	-0.00172	-0.0254	-0.01865	0.0037	-0.02147	-0.02558	-0.00445	-0.01302	0.00939	0.01672	0.00373	0.00045	-0.01089	-0.00086	0.02631	-0.01363	-0.03017	-0.01548	-0.00564	-0.01781
	PTN2B-PTS2	2013	ALM	-0.00012	0.00041	0.03379	0.00339	0.03915	0.01468	0.00511	0.00566	0.00586	0.02195	0.00988	0.0011	0.0636	0.01332	0.09408	0.02014	0.0565	0.08052	0.03747	0.42907	0.02604	0.01508	-0.00232	0.02112	0.00423	0.16312	-0.00646	-0.00628	0.0055	-0.0091	0.01448	0.04993	0.00126	0.00156	-0.00225	0.06471	0.05336	-0.00892	-0.00423	0.00531
	NEA	2013	AZA	0.01609	-0.004	0.00021	0.05024	0.02371	0.01578	0.0036	0.02901	0.01399	0.00343	0.01532	0.20286	0.0289	0.19398	0.20959	0.01007	0.05549	0.49413	0.00894	0.39947	0.02774	0.03847	0.01159	0.07218	6e-05	0.16407	-0.00368	-0.00277	-0.00446	0.1783	0.05213	0.12052	0.00298	0.00974	0.05247	0.1071	0.15724	0.00937	-0.00097	0.05114
	NSA2	2013	AZA	0.00945	-0.00705	-0.00927	0.03755	0.01177	0.00027	0.00727	0.02614	0.01632	0.01135	-0.00248	0.21791	-0.00917	0.28009	0.11543	-0.00606	0.13563	0.36928	0.05925	0.39938	0.01752	0.06358	0.05654	0.04803	0.03576	0.11116	0.00428	-0.01014	0.00484	0.15869	0.03157	0.09662	0.00084	0.01934	0.01464	0.09249	0.11406	0.01472	-0.00078	0.00585
	AZA	2013	PTN2A	-0.01253	0.06225	0.13568	0.01584	0.00256	0.26396	-0.02476	0.10367	0.08545	-0.00481	0.01097	0.09837	0.01313	0.1988	0.21422	-0.01482	0.29518	0.30919	0.02494	0.42214	0.00086	0.01834	0.00458	-0.00217	0.03079	0.26736	0.00254	-0.02071	-0.01134	0.30784	0.01785	-0.00589	-0.01524	0.01565	0.00782	0.11421	0.08607	-0.00772	0.00407	0.04735
	PTN2B-PTS2	2013	AZA	0.00186	-0.00578	-0.00535	0.01347	-0.00202	-0.00771	0.00129	0.00159	0.02446	-0.00533	-0.00156	0.09461	-0.00581	0.05857	0.02314	-0.00036	0.02496	0.07871	-0.00498	0.06425	-0.00927	0.03939	0.01355	4e-05	0.00758	0.01751	-0.0036	-0.00544	-0.00608	0.14024	-0.00551	-0.00644	-0.00255	0.0165	-0.0077	-0.00501	0.00753	-0.00491	-0.00054	0.0143
	NEA	2013	MOR	0.04075	0.09819	0.01637	0.00809	0.00174	0.058	0.00597	-0.00031	-0.00303	0.06438	0.0201	0.00566	-0.00625	0.05061	0.11728	-0.00438	0.02137	-0.00736	0.05319	0.03611	-0.00479	0.03137	0.00649	-0.00462	0.04428	0.02988	-0.00535	-0.00189	-0.00262	-0.00663	-0.00319	-0.00459	-0.0033	-0.00075	0.30884	-0.00563	0.03381	0.02713	0.01113	0.0051
	NEA	2013	NSA2	0.03858	-0.00542	0.01094	-0.00065	0.0001	-0.00434	-0.00538	-0.00525	-0.00692	-0.0029	0.0127	-0.00268	0.02303	-0.00528	0.02906	0.00048	0.01969	-0.00441	0.01648	0.00958	0.00105	-0.00188	0.02262	-0.00469	0.014	-0.00141	0.00269	-0.0046	0.00139	-0.00612	0.00372	0.01219	-0.00506	-0.00347	0.00359	-0.004	0.00866	-0.00525	-0.00135	0.00203
	NEA	2013	PTN2A	0.02279	0.04726	0.18639	0.00165	-0.00914	0.13797	-0.01583	0.06875	0.02921	-0.01877	0.02446	0.01425	0.10166	-0.00585	-0.01076	0.0245	0.12549	-0.00303	-0.00343	0.04131	-0.0082	-0.01153	-0.00468	0.01221	0.01409	0.00807	-0.00435	-0.01753	-0.01527	-0.00049	0.01237	0.04154	-0.00667	-0.00833	-0.0097	-0.00902	-0.0104	-0.01848	0.00371	-0.00783
	NEA	2013	PTN2B-PTS2	0.03196	-0.00441	-0.00405	0.01881	0.02035	0.02682	-0.00518	0.00276	-0.0021	-0.00103	0.02377	0.02304	0.0457	0.07032	0.11452	0.01198	0.00205	0.20539	0.00337	0.2624	0.02344	-0.00281	-0.00212	0.02538	-0.00303	0.069	-0.00028	-0.00045	-0.00447	-0.0012	0.0371	0.09655	0.01121	-0.00251	0.0382	0.08216	0.10009	-0.00139	-0.00444	0.00021
	NEA	2013	MED	0.01164	0.08563	0.0272	0.00771	0.03619	0.06114	-0.0007	0.02814	0.0002	-0.00224	0.01467	0.00792	-0.00435	0.0238	0.02493	0.00409	-0.00203	0.0006	-0.00071	0.33431	0.03143	0.07894	0.0107	-0.00178	0.0047	0.0456	-0.00391	-0.00068	-0.00186	0.02474	0.0888	0.13056	-0.00038	-0.00323	0.00412	0.0099	0.00631	-0.00384	0.00263	0.0542
	NSA2	2013	MOR	0.08391	0.10507	-0.01279	-0.00914	-0.01077	0.04381	-0.00312	-0.00059	-0.00295	0.03155	0.04243	-0.00359	0.01302	0.07713	0.02435	-0.00739	0.09356	-0.00473	0.00926	0.09896	-0.00339	0.04879	0.05328	-0.01053	0.03347	0.00324	-0.00509	-0.00764	0.00734	-0.01007	-0.00266	0.0021	-0.00542	0.00271	0.34114	-0.00452	0.01843	0.03687	-0.00114	-0.00892
	MOR	2013	PTN2A	0.02081	-0.00695	0.09416	-0.01401	-0.00834	0.39978	0.01135	0.10159	0.0429	0.03561	0.06348	0.00255	0.08942	-0.00425	0.06219	0.00895	0.26254	0.00398	0.01029	0.17613	-0.01289	0.05054	0.01189	-0.01171	-0.01457	0.09334	-0.0122	-0.01667	-0.0125	-0.00056	0.01232	0.02635	-0.00706	-0.00363	0.50851	-0.00696	-0.01331	0.01204	-0.01747	0.01047
	PTN2B-PTS2	2013	MOR	0.07082	0.11142	0.00676	-0.00297	-0.00148	0.00025	0.0047	0.00519	0.00433	0.09458	0.05929	0.00952	0.03488	-0.0071	-0.0108	0.00112	0.00991	0.12684	0.08956	0.45803	0.02135	0.01586	0.01492	0.00825	0.03801	-0.00149	-0.00821	-0.00569	-0.00806	-0.00756	0.03608	0.08546	0.00147	0.0004	0.23672	0.07129	0.01174	0.00565	0.01029	-0.00565
	NSA2	2013	PTN2A	-0.01185	0.03469	0.0996	-0.01401	-0.00764	0.15938	-0.01659	0.06108	0.0205	-0.02462	-0.01161	0.0171	0.01361	0.00584	-0.02505	-0.00756	0.03624	-0.009	-0.01662	-0.00591	-0.00814	-0.0074	-0.00121	-0.00692	-0.00634	0.03243	-0.02215	-0.02052	-0.018	0.00719	-0.00509	0.03029	-0.00296	-0.01284	-0.01753	-0.01712	-0.0222	-0.02907	-0.01402	0.01157
	PTN2B-PTS2	2013	NSA2	-0.00654	-0.00912	0.00162	0.00136	0.0006	0.00992	-0.00768	-0.00089	-0.00405	0.00757	0.01569	0.02436	-0.00593	0.10305	0.02104	0.008	0.03878	0.15477	0.04181	0.19748	0.01359	-0.00192	0.00646	0.01135	-0.00108	0.03032	-0.00742	-0.00764	-0.0005	-0.00899	0.01978	0.08344	0.00611	-0.00714	0.00481	0.06272	0.07635	-5e-05	-0.00176	-0.00842
	NSA2	2013	MED	0.0242	0.08506	-0.00873	0.00279	0.00948	0.07295	-0.00792	0.03549	-0.00229	0.00163	0.00821	0.01009	0.02281	0.04021	0.11584	-0.00072	0.00781	-0.00822	0.02994	0.29802	0.00903	0.06451	0.06888	-0.00181	0.02281	0.08517	-0.00317	-0.00296	-0.00275	0.01084	0.07147	0.14843	-0.00383	-0.00172	0.02862	0.00934	0.01411	-0.00925	-0.00701	0.01142
	PTN2A	2013	PTN2B-PTS2	-0.00924	0.04808	0.15974	-0.01364	0.00527	0.30325	-0.01884	0.0727	0.04109	-0.01272	0.03003	-0.01861	-0.00121	0.00366	0.05283	0.00546	0.14516	0.13551	0.0131	0.11553	-0.00192	-0.00461	-0.01013	-0.02169	0.00121	0.14846	-0.01782	-0.01394	-0.02051	0.02364	0.00186	-0.02071	-0.002	-0.01576	-0.00459	0.08214	0.03375	-0.01516	0.00548	0.00417
	PTN2A	2013	MED	-0.00373	0.22688	0.07459	-0.00643	0.04624	-0.00402	-0.00639	0.17746	0.04989	-0.01819	0.02285	0.04649	0.10466	-0.01907	0.05427	0.00401	0.10342	-0.00992	0.00637	0.23431	-0.00796	0.04194	0.0162	0.03108	0.03681	-0.01701	-0.01224	-0.00894	-0.02196	0.07776	0.05326	0.00287	0.00829	-0.00451	0.01629	0.01679	-0.01371	-0.01973	-0.01604	0.05722
	PTN2B-PTS2	2013	MED	0.01449	0.08032	0.01472	0.01009	0.00818	0.15559	-0.00326	0.03887	-0.00214	-0.00246	0.01229	0.05876	0.04559	0.00815	0.24096	-0.00225	0.00495	0.19738	0.00014	0.00213	0.01355	0.1049	0.01926	0.03976	0.00231	0.22101	-0.00561	-0.00303	-0.00559	0.00232	0.01336	0.0051	0.02021	-0.00104	0.08132	0.04355	0.05404	-0.0013	0.00372	0.01863
